# Supplementary material for: Distinct transcriptional responses of mouse sensory neurons in models of human chronic pain conditions
Source: Wellcome Open Res. 2018 Jun 25;3:78. [Version 1] doi: 10.12688/wellcomeopenres.14641.1 (PMC6053702; doi:10.12688/wellcomeopenres.14641.1)
Supplement: Supplementary file 1 [file wellcomeopenres-3-15942-s0000.tgz]

Archive with 1 entries (1 files):
- 75b50ae1-6421-4d48-82b9-75a07f337929.xlsx
