# Supplementary material for: Distinct transcriptional responses of mouse sensory neurons in models of human chronic pain conditions
Source: Wellcome Open Res. 2018 Jun 25;3:78. [Version 1] doi: 10.12688/wellcomeopenres.14641.1 (PMC6053702; doi:10.12688/wellcomeopenres.14641.1)
Supplement: Supplementary file 1 [file wellcomeopenres-3-15942-s0000.tgz › 75b50ae1-6421-4d48-82b9-75a07f337929.xlsx]

## Sheet: Cancer 
ID	cancer Avg (log2)	vehicle Avg (log2)	cancer Standard Deviation	vehicle Standard Deviation	Fold Change	P-val	Public Gene IDs	Gene Symbol	Description	Chromosome	Strand	Group	Start	Stop
TC0200004668.mm.1	10.59	7.18	2.28	1.34	10.68	0.1346				chr2	-	NonCoding	132076201	132076477
TC0600001278.mm.1	7.55	4.61	1.38	1.93	7.65	0.0385	ENSMUST00000166681	Gm17482	predicted gene, 17482 [Source:MGI Symbol;Acc:MGI:4937116]	chr6	+	Coding	115227343	115259294
TC0200001502.mm.1	11.73	9.26	2.75	1.27	5.53	0.1601	ENSMUST00000099684	Gm10801	predicted gene 10801 [Source:MGI Symbol;Acc:MGI:3641656]	chr2	+	Multiple_Complex	98662237	98666513
TC1000002780.mm.1	11.58	9.31	0.45	1.08	4.83	0.0033	NM_024435; ENSMUST00000020040; BC043024; NM_024435.2; uc007gye.1	Nts	neurotensin	chr10	-	Coding	102481756	102490418
TC0900000008.mm.1	11.37	9.14	2.82	1.52	4.7	0.295	ENSMUST00000155807; ENSMUST00000177969	Gm10715	predicted gene 10715 [Source:MGI Symbol;Acc:MGI:3642376]	chr9	+	Coding	3036877	3038316
TC0900000005.mm.1	12.62	10.44	2.51	1.4	4.54	0.2446	ENSMUST00000099047; ENSMUST00000099049; ENSMUST00000179272	Gm10719	predicted gene 10719 [Source:MGI Symbol;Acc:MGI:3641690]	chr9	+	Coding	3017408	3021593
TC0900000006.mm.1	11.98	9.87	2.56	1.38	4.32	0.2228	ENSMUST00000075573; ENSMUST00000099042; ENSMUST00000099051; ENSMUST00000099056; ENSMUST00000177601; ENSMUST00000177875; ENSMUST00000179264; ENSMUST00000179839; ENSMUST00000179982	Gm10717	predicted gene 10717 [Source:MGI Symbol;Acc:MGI:3642031]	chr9	+	Coding	3025417	3033289
TC0200004196.mm.1	16.29	14.18	3.05	1.93	4.3	0.3284	ENSMUST00000099683	Gm10800	predicted gene 10800 [Source:MGI Symbol;Acc:MGI:3641657]	chr2	-	Coding	98666547	98667301
TC0900000002.mm.1	11.83	9.73	2.61	1.32	4.29	0.2104	ENSMUST00000177722; ENSMUST00000178077; ENSMUST00000178348; ENSMUST00000179881	Gm11168	predicted gene 11168 [Source:MGI Symbol;Acc:MGI:3779420]	chr9	+	Coding	3003346	3006948
TC0900000007.mm.1	12.71	10.61	2.49	1.58	4.27	0.3387	ENSMUST00000178641	Gm17535	predicted gene, 17535 [Source:MGI Symbol;Acc:MGI:4937169]	chr9	+	Coding	3034599	3035805
TC0900000001.mm.1	15.55	13.48	2.39	1.34	4.22	0.1812	ENSMUST00000099046; ENSMUST00000151376	Gm10718; Gm10722	predicted gene 10718 [Source:MGI Symbol;Acc:MGI:3642028]; predicted gene 10722 [Source:MGI Symbol;Acc:MGI:3642024]	chr9	+	Multiple_Complex	3000193	3025218
TC0900000003.mm.1	16.19	14.15	2.28	1.3	4.1	0.2063	ENSMUST00000143083	Gm10721	predicted gene 10721 [Source:MGI Symbol;Acc:MGI:3641688]	chr9	+	Coding	3013140	3014344
TC1000001004.mm.1	5.45	3.52	0.75	0.47	3.8	0.0016				chr10	+	NonCoding	83478241	83478267
TC1400001514.mm.1	12.21	10.28	1.98	1.11	3.8	0.2118	ENSMUST00000177817	Gm21738	predicted gene, 21738 [Source:MGI Symbol;Acc:MGI:5433902]	chr14	-	Coding	19415857	19418930
TC0900000004.mm.1	11.94	10.04	2.6	1.62	3.74	0.2228	ENSMUST00000099050	Gm10720	predicted gene 10720 [Source:MGI Symbol;Acc:MGI:3641687]	chr9	+	Coding	3015654	3017210
TC1900001751.mm.1	7.99	6.09	1.07	0.73	3.72	0.0075	ENSMUST00000158973	Gm26158	predicted gene, 26158 [Source:MGI Symbol;Acc:MGI:5455935]	chr19	-	Small_RNA	60775521	60775639
TC0500001197.mm.1	7.37	5.49	2.41	1.53	3.68	0.7839				chr5	+	NonCoding	113340986	113341018
TC0500000768.mm.1	7.5	5.65	1.78	0.9	3.61	0.4047				chr5	+	NonCoding	81535726	81536672
TC0100002180.mm.1	7.28	5.57	1.15	0.27	3.27	0.033	NR_105863	Mir6898	microRNA 6898	chr1	-	Precursor_microRNA	36348682	36348758
TC1500000020.mm.1	9.13	7.45	1.21	0.76	3.2	0.0911	NR_028091; NR_028091.1; uc011zqz.1	Snord72	small nucleolar RNA, C/D box 72	chr15	+	Small_RNA	5118404	5118484
TC0M00000028.mm.1	11.06	9.45	1.07	0.45	3.05	0.0659	ENSMUST00000082420	mt-Te	mitochondrially encoded tRNA glutamic acid [Source:MGI Symbol;Acc:MGI:102488]	chrM	-	tRNA	14071	14139
TC0200002204.mm.1	10.72	9.24	0.89	0.66	2.79	0.1601	XR_104736.2	Gm19595	PREDICTED: predicted gene, 19595 (Gm19595), miscRNA.	chr2	+	NonCoding	148871729	148872838
TC1100000804.mm.1	6.79	5.31	0.34	0.34	2.77	0.0005	NR_028526; NR_028526.1; uc011xwc.1	Snord49b	small nucleolar RNA, C/D box 49B	chr11	+	Small_RNA	62603079	62603150
TC0700000981.mm.1	8.35	6.88	0.26	1.57	2.76	0.3602				chr7	+	NonCoding	64515311	64515911
TC1100000534.mm.1	8.44	6.98	0.62	0.94	2.75	0.0665	NR_029769; NR_029769.1; uc011xuf.1	Mir340	microRNA 340	chr11	+	Precursor_microRNA	50069702	50069799
TC1000002849.mm.1	7.54	6.09	1.09	0.81	2.72	0.0847				chr10	-	NonCoding	109875531	109878837
TC1600000798.mm.1	8	6.57	0.31	0.74	2.68	0.0036				chr16	+	NonCoding	65863527	65866360
TC0100000368.mm.1	8.63	7.22	1.37	0.91	2.67	0.4381				chr1	+	NonCoding	51077892	51078874
TC0200001099.mm.1	6.66	5.26	0.26	1.34	2.63	0.255	NR_029566; NR_029566.1; uc012bxl.1	Mir10b	microRNA 10b	chr2	+	Precursor_microRNA	74726064	74726143
TC1400002516.mm.1	5.33	3.93	0.78	0.22	2.63	0.0205				chr14	-	NonCoding	86657932	86659617
TC0200003194.mm.1	4.84	3.44	0.93	1.2	2.62	0.6385	NR_106155	Mir126b	microRNA 126b	chr2	-	Precursor_microRNA	26591363	26591420
TC0700000306.mm.1	8.96	7.58	0.99	0.57	2.59	0.0673				chr7	+	NonCoding	19665457	19665660
TC0400002435.mm.1	6.85	5.48	0.73	0.39	2.58	0.0246				chr4	-	NonCoding	40255318	40258087
TC1900000619.mm.1	9.37	8	0.24	0.97	2.58	0.0179				chr19	+	NonCoding	42551570	42552164
TC0400001718.mm.1	6.08	4.71	1.63	1.1	2.57	0.4918	NR_105825	Mir6399	microRNA 6399	chr4	+	Precursor_microRNA	138163209	138163292
TC0100003269.mm.1	7.46	6.12	0.34	0.52	2.53	0.0124				chr1	-	NonCoding	152774949	152775563
TC0600001511.mm.1	6.62	5.29	0.61	0.32	2.52	0.0059				chr6	+	NonCoding	128440194	128441811
TC1100001294.mm.1	5.78	4.45	1.4	0.38	2.52	0.0253	ENSMUST00000157154	Gm23765	predicted gene, 23765 [Source:MGI Symbol;Acc:MGI:5453542]	chr11	+	Small_RNA	85493759	85493905
TC0300002393.mm.1	6.59	5.27	0.33	0.89	2.5	0.0397	NM_009264; ENSMUST00000054599; BC027534; NM_009264.2; OTTMUST00000110474; uc008qed.1	Sprr1a	small proline-rich protein 1A	chr3	-	Coding	92483952	92485895
TC1400000506.mm.1	8.86	7.55	0.89	0.89	2.49	0.3892				chr14	+	NonCoding	46877551	46878166
TC1900000879.mm.1	9.85	8.54	0.61	0.51	2.49	0.0205	NM_010253; ENSMUST00000025842; BC044055; NM_010253.3; uc008fwj.1	Gal	galanin	chr19	-	Coding	3409917	3414472
TC1900000821.mm.1	9.25	7.94	1.33	0.15	2.47	0.2959				chr19	+	NonCoding	57688930	57691217
TC0200001937.mm.1	7.12	5.82	1.11	0.29	2.46	0.0121	ENSMUST00000157160	Gm23172	predicted gene, 23172 [Source:MGI Symbol;Acc:MGI:5452949]	chr2	+	Small_RNA	128780376	128780499
TC0500000760.mm.1	9.27	7.99	1.19	0.58	2.43	0.2464				chr5	+	NonCoding	81249249	81252690
TC0800001976.mm.1	10.7	9.42	0.39	0.48	2.43	0.0057	NR_028522.1	Snord13	small nucleolar RNA, C/D box 13	chr8	-	Small_RNA	31149861	31149967
TC1600000572.mm.1	8.75	7.46	0.71	0.67	2.43	0.0784				chr16	+	NonCoding	39995567	39997862
TC0600000743.mm.1	8.19	6.93	0.29	0.82	2.41	0.0664				chr6	+	NonCoding	63627933	63632717
TC0800003187.mm.1	7.1	5.84	1.29	0.99	2.4	0.4606				chr8	-	NonCoding	125796114	125796886
TC1300000648.mm.1	7.33	6.07	0.99	0.52	2.4	0.1513				chr13	+	NonCoding	55109795	55112338
TC1300002400.mm.1	5.87	4.61	0.72	0.2	2.4	0.0221				chr13	-	NonCoding	90027876	90029925
TC0900003132.mm.1	9.14	7.88	0.16	0.67	2.39	0.0045				chr9	-	NonCoding	111570131	111571448
TC1200002417.mm.1	6.9	5.64	0.25	0.79	2.39	0.0263				chr12	-	NonCoding	111852392	111854193
TC0200003793.mm.1	11.19	9.95	0.6	1.45	2.36	0.1076	ENSMUST00000158390	Gm24996	predicted gene, 24996 [Source:MGI Symbol;Acc:MGI:5454773]	chr2	-	Small_RNA	75686740	75686838
TC1200001175.mm.1	8.35	7.11	1.21	0.9	2.36	0.3525	NR_030445; NR_030445.1; uc011yth.1	Mir679	microRNA 679	chr12	+	Precursor_microRNA	109715577	109715650
TC1700000436.mm.1	4.89	3.66	0.48	0.74	2.36	0.0607				chr17	+	NonCoding	27327457	27327487
TC0200004191.mm.1	6.45	5.22	0.69	0.35	2.35	0.0361	ENSMUST00000157999	Gm23317	predicted gene, 23317 [Source:MGI Symbol;Acc:MGI:5453094]	chr2	-	Small_RNA	97272211	97272339
TC0500002791.mm.1	8.02	6.78	0.72	0.36	2.35	0.0476				chr5	-	NonCoding	96083608	96085402
TC0700001089.mm.1	7.07	5.84	0.8	0.3	2.35	0.0127				chr7	+	NonCoding	75520303	75521846
TC0700003128.mm.1	5.64	4.41	0.16	0.51	2.35	0.0095	ENSMUST00000104427	Gm25499	predicted gene, 25499 [Source:MGI Symbol;Acc:MGI:5455276]	chr7	-	Small_RNA	59342226	59342294
TC0100003255.mm.1	7.68	6.46	0.56	0.62	2.33	0.1393				chr1	-	NonCoding	151496557	151499585
TC1400002652.mm.1	6.94	5.73	1.38	0.36	2.32	0.0436				chr14	-	NonCoding	105101975	105104279
TC1500002201.mm.1	13.17	11.96	0.83	0.3	2.32	0.0887	XR_105707.2	Gm19767	PREDICTED: predicted gene, 19767 (Gm19767), miscRNA.	chr15	-	NonCoding	99034535	99038110
TC0300001175.mm.1	8.05	6.84	1.74	0.89	2.31	0.263	NR_030469	Mir669b	microRNA 669b	chr3	+	Multiple_Complex	114863253	115027151
TC1700001517.mm.1	8.77	7.57	0.96	0.33	2.3	0.138				chr17	-	NonCoding	17540031	17541437
TC1800000031.mm.1	9.58	8.38	0.57	0.2	2.3	0.0129				chr18	+	NonCoding	5652114	5656076
TC1100000348.mm.1	15.83	14.63	0.7	0.84	2.29	0.0387	ENSMUST00000178956	Gm10462	predicted gene 10462	chr11	+	Multiple_Complex	32725889	32726208
TC0700004488.mm.1	7	5.81	1.69	0.29	2.28	0.1437	NR_106029	Mir7062	microRNA 7062	chr7	-	Precursor_microRNA	139986809	139986874
TC0800001350.mm.1	8.09	6.9	0.84	0.55	2.28	0.0929	ENSMUST00000158719	Gm22664	predicted gene, 22664	chr8	+	NonCoding	112581636	112581740
TC1000001099.mm.1	8.67	7.48	0.83	1.25	2.28	0.3196	ENSMUST00000157596	Gm22602	predicted gene, 22602 [Source:MGI Symbol;Acc:MGI:5452379]	chr10	+	Small_RNA	90450910	90451004
TC1000002528.mm.1	10.22	9.03	0.78	0.59	2.28	0.2189	XR_141029.1	Gm19886	PREDICTED: predicted gene, 19886 (Gm19886), miscRNA.	chr10	-	NonCoding	81181996	81182497
TC1200001846.mm.1	8.52	7.33	0.49	0.66	2.27	0.0646				chr12	-	NonCoding	66668849	66670079
TC1100000349.mm.1	15.83	14.66	0.65	0.74	2.26	0.0319	ENSMUST00000101381	C530030P08Rik	RIKEN cDNA C530030P08 gene	chr11	+	Multiple_Complex	32726501	32726820
TC0200001717.mm.1	7.43	6.27	0.16	0.75	2.25	0.0186				chr2	+	NonCoding	117124966	117126843
TC1000000628.mm.1	8.82	7.65	0.52	0.76	2.25	0.2557				chr10	+	NonCoding	67111674	67112740
TC1300000360.mm.1	8.18	7.01	0.55	0.28	2.25	0.0042	XR_141151.1	LOC100862286	PREDICTED: uncharacterized LOC100862286 (LOC100862286), miscRNA.	chr13	+	NonCoding	32841291	32843116
TC1400000567.mm.1	12.26	11.09	0.9	0.82	2.25	0.0328				chr14	+	NonCoding	50807447	50807553
TC1500000422.mm.1	9.45	8.28	0.27	1.72	2.25	0.1277	XR_105721.1	Gm19347	PREDICTED: predicted gene, 19347 (Gm19347), miscRNA.	chr15	+	NonCoding	58910946	58913730
TC1600001258.mm.1	6.43	5.26	0.76	0.39	2.25	0.0186	ENSMUST00000104162	n-R5s31	nuclear encoded rRNA 5S 31 [Source:MGI Symbol;Acc:MGI:4421876]	chr16	-	Ribosomal	16010900	16011009
TC0700003446.mm.1	10.36	9.19	1.72	0.66	2.24	0.689				chr7	-	NonCoding	67360644	67361398
TC0800001330.mm.1	6	4.84	0.39	0.69	2.24	0.1341				chr8	+	NonCoding	111259300	111259934
TC1200000672.mm.1	8.3	7.14	0.78	0.53	2.24	0.0225				chr12	+	NonCoding	75820286	75820752
TC1200001151.mm.1	10.37	9.2	0.72	0.2	2.24	0.0392	NR_046306; NR_046306.1; uc029rya.1	DQ267102	snoRNA DQ267102	chr12	+	Small_RNA	109656345	109656416
TC0300000424.mm.1	9.3	8.14	0.37	0.26	2.23	0.002	XR_140612.1	Gm19817	PREDICTED: predicted gene, 19817 (Gm19817), miscRNA.	chr3	+	NonCoding	55330847	55333054
TC0100003311.mm.1	8.79	7.64	0.33	0.61	2.22	0.0329				chr1	-	NonCoding	155964037	155966125
TC0200003021.mm.1	7.27	6.12	1.2	0.42	2.22	0.461				chr2	-	NonCoding	17699288	17700290
TC0X00000676.mm.1	7.12	5.97	0.54	0.82	2.22	0.0347	NM_001081643; ENSMUST00000101486; ENSMUST00000137641; ENSMUST00000138149; BC064787; NM_001081643.1; OTTMUST00000042855; OTTMUST00000043511; OTTMUST00000043512; uc009tlh.1	Xlr3b	X-linked lymphocyte-regulated 3B	chrX	+	Multiple_Complex	73192179	73202930
TC0X00002273.mm.1	9.87	8.72	0.82	0.78	2.22	0.166	NR_002903; NR_002903.1; uc009thk.1	Snord61	small nucleolar RNA, C/D box 61	chrX	-	Small_RNA	57391448	57391519
TC1200000942.mm.1	8.73	7.6	0.79	0.86	2.2	0.5427	NR_030473	Mir669c	microRNA 669c	chr12	+	Precursor_microRNA	91110229	91123337
TC0100000168.mm.1	14.22	13.09	0.84	0.86	2.19	0.2501				chr1	+	NonCoding	24613966	24614332
TC0X00002609.mm.1	7.56	6.43	0.62	0.4	2.19	0.0147	ENSMUST00000116777	Gm24835	predicted gene, 24835 [Source:MGI Symbol;Acc:MGI:5454612]	chrX	-	Precursor_microRNA	91252637	91252747
TC1200000044.mm.1	6.29	5.16	0.58	0.28	2.19	0.0187				chr12	+	NonCoding	5442897	5446821
TC1200000143.mm.1	18.25	17.12	1.15	0.32	2.19	0.2977	ENSMUST00000082493	Gm22748	predicted gene, 22748 [Source:MGI Symbol;Acc:MGI:5452525]	chr12	+	Small_RNA	17546146	17546281
TC0700001705.mm.1	7.15	6.03	1.43	0.59	2.18	0.5739	ENSMUST00000104479	Gm26147	predicted gene, 26147 [Source:MGI Symbol;Acc:MGI:5455924]	chr7	+	Small_RNA	118832565	118832678
TC1100000201.mm.1	9.39	8.27	0.7	0.71	2.18	0.1588				chr11	+	NonCoding	20550622	20551735
TC1300001983.mm.1	8.02	6.9	0.59	0.38	2.18	0.0029				chr13	-	NonCoding	50909186	50909315
TC1500000250.mm.1	8.92	7.8	0.48	0.57	2.18	0.0278				chr15	+	NonCoding	35478825	35481562
TC1800000464.mm.1	7.09	5.97	0.08	0.53	2.18	0.0022				chr18	+	NonCoding	44883073	44884429
TC1800001572.mm.1	7.1	5.98	0.73	0.38	2.18	0.0021	ENSMUST00000116985	Gm25509	predicted gene, 25509 [Source:MGI Symbol;Acc:MGI:5455286]	chr18	-	Precursor_microRNA	72899882	72899987
TC0900001664.mm.1	7.23	6.12	0.46	0.9	2.17	0.0718				chr9	+	NonCoding	123401514	123403158
TC1600001275.mm.1	7.06	5.94	0.49	0.41	2.17	0.0199	ENSMUST00000120357	Gm9974	predicted gene 9974 [Source:MGI Symbol;Acc:MGI:3708610]	chr16	-	Multiple_Complex	17081999	17082691
TC1900001130.mm.1	6.1	4.99	0.51	0.59	2.17	0.1607	XM_357051.5	Ms4a14	PREDICTED: membrane-spanning 4-domains, subfamily A, member 14 (Ms4a14), mRNA.	chr19	-	Coding	11301494	11314333
TC1600000868.mm.1	6.91	5.8	0.95	0.65	2.16	0.0739	ENSMUST00000179255	Gm21816	predicted gene, 21816 [Source:MGI Symbol;Acc:MGI:5433980]	chr16	+	Multiple_Complex	77400847	77401208
TC1800001091.mm.1	8.1	6.98	0.93	0.58	2.16	0.2236	ENSMUST00000122588	Gm25845	predicted gene, 25845	chr18	-	NonCoding	25598145	25598454
TC0600000740.mm.1	7.36	6.26	0.28	0.87	2.15	0.045				chr6	+	NonCoding	63546579	63549244
TC1000000612.mm.1	7.63	6.53	0.49	0.92	2.15	0.066	ENSMUST00000053838	D630028G08Rik	RIKEN cDNA D630028G08 gene	chr10	+	Multiple_Complex	64018380	64020961
TC1000000934.mm.1	6.09	4.99	0.5	0.43	2.15	0.0145	NM_025499; BC099545; NM_025499.2; uc007gkc.1	Eid3	EP300 interacting inhibitor of differentiation 3; EP300 interacting inhibitor of differentiation 3 (Eid3), mRNA.	chr10	+	Coding	82866626	82867930
TC1200000660.mm.1	7.78	6.67	0.91	0.28	2.15	0.1742	NR_030733; NR_030734; NR_030735; NR_030733.1; NR_030734.1; NR_030735.1; uc007nww.2; uc007nwx.2; uc011ynu.1	1700086L19Rik	RIKEN cDNA 1700086L19 gene	chr12	+	Multiple_Complex	74284276	74295950
TC1400000888.mm.1	10.73	9.62	0.26	0.48	2.15	0.008	NR_105860	Mir6541	microRNA 6541	chr14	+	Precursor_microRNA	62865542	62865651
TC1900001201.mm.1	8.01	6.91	0.35	1.02	2.15	0.0685				chr19	-	NonCoding	15660010	15664066
TC0200001601.mm.1	8.41	7.31	0.57	0.96	2.14	0.0439	BC147129; BC147130; XR_104700.1	C130023O10Rik	RIKEN cDNA C130023O10 gene; PREDICTED: RIKEN cDNA C130023O10 gene (C130023O10Rik), miscRNA.	chr2	+	Multiple_Complex	106818064	106818753
TC0300002766.mm.1	6.04	4.94	0.82	0.46	2.14	0.1527				chr3	-	NonCoding	109963205	109966042
TC0400000310.mm.1	5.57	4.47	1.13	0.3	2.14	0.0492				chr4	+	NonCoding	34627362	34629570
TC0600002594.mm.1	6.99	5.89	0.37	0.25	2.14	0.0042				chr6	-	NonCoding	84612237	84615139
TC0X00002058.mm.1	8.5	7.4	0.36	0.51	2.14	0.0059	NR_002900; NR_002900.1; uc009syd.1	Snora69	small nucleolar RNA, H/ACA box 69	chrX	-	Small_RNA	37082912	37083042
TC1100000450.mm.1	8.94	7.85	0.44	0.54	2.14	0.0169				chr11	+	NonCoding	44834944	44835879
TC1200001352.mm.1	8.4	7.3	0.69	1.02	2.14	0.4048				chr12	-	NonCoding	4222102	4223361
TC1600000877.mm.1	6.92	5.83	1.93	1.16	2.14	0.4135	NR_029535; NR_029535.1; uc012ahd.1	Mir99a	microRNA 99a	chr16	+	Precursor_microRNA	77598936	77599000
TC0X00001881.mm.1	8.72	7.63	0.56	0.25	2.13	0.0047	ENSMUST00000082838	Gm25202	predicted gene, 25202 [Source:MGI Symbol;Acc:MGI:5454979]	chrX	-	Small_RNA	14315401	14315591
TC1300001813.mm.1	8.19	7.1	0.42	0.8	2.13	0.0144				chr13	-	NonCoding	36732090	36732466
TC1100000289.mm.1	7.95	6.87	0.44	0.73	2.12	0.1005				chr11	+	NonCoding	29186219	29187005
TC1200002490.mm.1	6.08	4.99	0.5	0.2	2.12	0.009				chr12	-	NonCoding	116058510	116060572
TC0100000741.mm.1	9.6	8.54	0.43	1.37	2.1	0.5415				chr1	+	NonCoding	85123434	85123462
TC0100000755.mm.1	9.6	8.54	0.43	1.37	2.1	0.5415				chr1	+	NonCoding	85454926	85454954
TC0200003151.mm.1	13.83	12.76	0.49	1.54	2.1	0.2694	NM_008963; ENSMUST00000015234; ENSMUST00000114251; ENSMUST00000114259; ENSMUST00000137417; ENSMUST00000144016; BC038083; BC043015; NM_008963.2; OTTMUST00000028912; OTTMUST00000028913; OTTMUST00000028914; OTTMUST00000028915; OTTMUST00000028916; uc008isf.1	Ptgds	prostaglandin D2 synthase (brain)	chr2	-	Multiple_Complex	25466709	25470046
TC0500003457.mm.1	9.6	8.54	0.43	1.37	2.1	0.5415				chr5	-	NonCoding	137719953	137719981
TC0900000738.mm.1	7.41	6.34	0.49	0.61	2.1	0.071				chr9	+	NonCoding	58595234	58596572
TC1100001337.mm.1	13.45	12.38	1.09	0.2	2.1	0.0437	NR_004411.3	Rnu1a1	U1a1 small nuclear RNA	chr11	+	Small_RNA	87422867	87423030
TC1100001338.mm.1	13.45	12.38	1.09	0.2	2.1	0.0437	ENSMUST00000082761	Gm22068	predicted gene, 22068 [Source:MGI Symbol;Acc:MGI:5451845]	chr11	+	Small_RNA	87426716	87426879
TC1200000451.mm.1	13.45	12.38	1.09	0.2	2.1	0.0437	ENSMUST00000177653	Gm22634	predicted gene, 22634 [Source:MGI Symbol;Acc:MGI:5452411]	chr12	+	Small_RNA	54710308	54710471
TC1200000452.mm.1	13.45	12.38	1.09	0.2	2.1	0.0437	ENSMUST00000179675	Gm23804	predicted gene, 23804 [Source:MGI Symbol;Acc:MGI:5453581]	chr12	+	Small_RNA	54714218	54714381
TC1200000453.mm.1	13.45	12.38	1.09	0.2	2.1	0.0437	ENSMUST00000178333	Gm26444	predicted gene, 26444 [Source:MGI Symbol;Acc:MGI:5456221]	chr12	+	Small_RNA	54729602	54729765
TC1200001751.mm.1	13.45	12.38	1.09	0.2	2.1	0.0437	ENSMUST00000101973	Gm25679	predicted gene, 25679 [Source:MGI Symbol;Acc:MGI:5455456]	chr12	-	Small_RNA	54719163	54719326
TC1200001754.mm.1	13.45	12.38	1.09	0.2	2.1	0.0437	ENSMUST00000178469	Gm22317	predicted gene, 22317 [Source:MGI Symbol;Acc:MGI:5452094]	chr12	-	Small_RNA	54738459	54738622
TC1900000388.mm.1	7.81	6.74	0.44	0.35	2.1	0.0077				chr19	+	NonCoding	23807754	23808447
TC1_GL456211_random00000022.mm.1	9.6	8.54	0.43	1.37	2.1	0.5415				chr1_GL456211_random	-	NonCoding	138222	138250
TC1_GL456221_random00000008.mm.1	9.6	8.54	0.43	1.37	2.1	0.5415				chr1_GL456221_random	+	NonCoding	88558	88586
TC0300002364.mm.1	8.12	7.05	1.25	0.55	2.09	0.2991				chr3	-	NonCoding	90022033	90023430
TC0300003202.mm.1	5.11	4.04	0.7	0.36	2.09	0.0789				chr3	-	NonCoding	158295576	158298427
TC0400001511.mm.1	7.06	6	0.66	0.1	2.09	0.0094				chr4	+	NonCoding	129066359	129068445
TC0500000118.mm.1	8.9	7.84	0.65	0.41	2.09	0.0616				chr5	+	NonCoding	16145203	16147561
TC0100002238.mm.1	14.93	13.88	0.55	0.47	2.08	0.0084	NR_028555; NR_028555.2; uc011wju.1	Snord89	small nucleolar RNA, C/D box 89	chr1	-	Small_RNA	39548745	39548854
TC0400000747.mm.1	5.4	4.34	0.18	0.36	2.08	0.0004				chr4	+	NonCoding	68140011	68142019
TC0600001496.mm.1	6.55	5.49	1.37	0.53	2.08	0.1036				chr6	+	NonCoding	127826145	127826287
TC0800002866.mm.1	5.71	4.66	0.86	0.3	2.08	0.0265	ENSMUST00000158344	Gm22085	predicted gene, 22085 [Source:MGI Symbol;Acc:MGI:5451862]	chr8	-	Small_RNA	107009502	107009611
TC0X00003292.mm.1	8.36	7.3	1.22	0.1	2.08	0.4646				chrX	-	NonCoding	161990327	161992364
TC1000001726.mm.1	5.89	4.83	0.41	0.88	2.08	0.1676				chr10	-	NonCoding	9194631	9195819
TC1000002862.mm.1	6.16	5.1	0.52	0.58	2.08	0.0994				chr10	-	NonCoding	110379508	110381661
TC1400001903.mm.1	8.29	7.24	0.97	0.69	2.08	0.4424	ENSMUST00000158144	Gm22637	predicted gene, 22637	chr14	-	NonCoding	45461363	45461645
TC0200002426.mm.1	10.83	9.78	0.74	0.56	2.07	0.3892	NM_008489; ENSMUST00000016168; ENSMUST00000109491; ENSMUST00000129811; ENSMUST00000146600; ENSMUST00000152541; BC004795; NM_008489.2; OTTMUST00000037860; OTTMUST00000037861; OTTMUST00000037862; OTTMUST00000037890; OTTMUST00000037891; uc008npy.1; uc008npz.1; uc008nqa.1	Lbp	lipopolysaccharide binding protein	chr2	+	Multiple_Complex	158306493	158332852
TC0500000014.mm.1	8.25	7.2	1.07	0.27	2.07	0.0054				chr5	+	NonCoding	3585114	3586372
TC0600000364.mm.1	8.44	7.38	0.27	0.37	2.07	0.0048				chr6	+	NonCoding	37884348	37886086
TC1100001667.mm.1	10.32	9.27	0.78	0.19	2.07	0.0116	NR_004414.1	Rnu2-10	U2 small nuclear RNA 10	chr11	+	Small_RNA	101658238	101658428
TC1200000450.mm.1	12.91	11.86	1.05	0.11	2.07	0.0414	ENSMUST00000179621	Gm22513	predicted gene, 22513 [Source:MGI Symbol;Acc:MGI:5452290]	chr12	+	Small_RNA	54696782	54696945
TC1500001802.mm.1	7.43	6.38	0.96	0.3	2.07	0.2345				chr15	-	NonCoding	77175789	77178264
TC1600000533.mm.1	5.23	4.17	0.96	0.25	2.07	0.0274				chr16	+	NonCoding	37557119	37557590
TC0700002428.mm.1	7.8	6.76	0.22	0.5	2.06	0.0045				chr7	-	NonCoding	16346287	16348226
TC1800001010.mm.1	13.32	12.27	1.03	0.22	2.06	0.0377	ENSMUST00000084007	Gm24924	predicted gene, 24924 [Source:MGI Symbol;Acc:MGI:5454701]	chr18	-	Small_RNA	14647767	14647930
TC0100000220.mm.1	8.64	7.61	0.82	0.63	2.05	0.1745	NR_105861	Mir6896	microRNA 6896	chr1	+	Precursor_microRNA	34117359	34117431
TC0300001690.mm.1	12.19	11.16	1.01	0.23	2.05	0.0318	ENSMUST00000083241	Gm23686	predicted gene, 23686 [Source:MGI Symbol;Acc:MGI:5453463]	chr3	-	Small_RNA	18177462	18177625
TC1700002126.mm.1	5.27	4.24	0.71	0.15	2.05	0.0835				chr17	-	NonCoding	43461698	43465547
TC0100002050.mm.1	8.9	7.87	0.34	1.19	2.04	0.4481				chr1	-	NonCoding	21897779	21898860
TC0100003493.mm.1	7.96	6.92	0.3	0.41	2.04	0.0099				chr1	-	NonCoding	168410527	168412614
TC1600001475.mm.1	7.06	6.02	0.24	1.01	2.04	0.1027				chr16	-	NonCoding	31186989	31188061
TC0300002224.mm.1	6.19	5.17	0.7	0.19	2.03	0.1165				chr3	-	NonCoding	82544011	82546174
TC1000000995.mm.1	5.19	4.17	0.74	0.44	2.03	0.111				chr10	+	NonCoding	83409577	83409605
TC0100000600.mm.1	9.88	8.86	0.84	0.12	2.02	0.0167	ENSMUST00000179876	Gm25939	predicted gene, 25939 [Source:MGI Symbol;Acc:MGI:5455716]	chr1	+	Small_RNA	72255008	72255198
TC0100002574.mm.1	6.6	5.59	0.48	0.42	2.02	0.0254	ENSMUST00000183826	Mir6351	microRNA 6351 [Source:MGI Symbol;Acc:MGI:5531318]	chr1	-	Precursor_microRNA	73855477	73855575
TC0M00000024.mm.1	8.1	7.09	0.76	0.56	2.02	0.2483	ENSMUST00000082401	mt-Ty	mitochondrially encoded tRNA tyrosine [Source:MGI Symbol;Acc:MGI:102470]	chrM	-	tRNA	5260	5326
TC1300000410.mm.1	6.39	5.37	0.24	0.47	2.02	0.0097				chr13	+	NonCoding	36161595	36166418
TC1300000426.mm.1	9.6	8.58	0.13	0.58	2.02	0.0079				chr13	+	NonCoding	37386014	37387163
TC1900000359.mm.1	7.53	6.52	0.41	1.73	2.02	0.4027				chr19	+	NonCoding	22347594	22348290
TC0900002784.mm.1	10.44	9.43	0.98	0.37	2.01	0.3243				chr9	-	NonCoding	86784547	86786855
TC1000001475.mm.1	10.2	9.19	0.58	0.38	2.01	0.1325				chr10	+	NonCoding	119789909	119791132
TC1100001420.mm.1	9.67	8.66	0.8	0.77	2.01	0.1168				chr11	+	NonCoding	93906527	93908391
TC1200002003.mm.1	6.48	5.48	0.75	0.36	2.01	0.0382				chr12	-	NonCoding	80637904	80640086
TC0300001808.mm.1	9.29	8.29	0.72	0.45	2	0.0553	XR_140562.1	Gm19445	PREDICTED: predicted gene, 19445 (Gm19445), miscRNA.	chr3	-	NonCoding	33073828	33076356
TC0300002868.mm.1	7.88	6.88	0.7	0.32	2	0.0372	XR_140585.1	LOC100862236	PREDICTED: uncharacterized LOC100862236 (LOC100862236), miscRNA.	chr3	-	NonCoding	122924382	122925778
TC0400001027.mm.1	7.05	6.05	0.89	0.54	2	0.0412	ENSMUST00000104489	Gm24468	predicted gene, 24468 [Source:MGI Symbol;Acc:MGI:5454245]	chr4	+	Small_RNA	101186764	101186867
TC0500000954.mm.1	7.87	6.88	0.99	0.44	2	0.6314				chr5	+	NonCoding	98881663	98884044
TC0500002903.mm.1	6.84	5.84	0.73	0.43	2	0.2835				chr5	-	NonCoding	105697047	105699373
TC0X00000723.mm.1	6.45	5.45	0.54	0.44	2	0.0118	OTTMUST00000042948	Xlr3d-ps	X-linked lymphocyte-regulated 3D, pseudogene	chrX	+	Multiple_Complex	74696047	74704076
TC1000001682.mm.1	8.67	7.68	0.8	0.5	2	0.2086				chr10	-	NonCoding	5141318	5142536
TC1200001188.mm.1	9.31	8.31	1.24	1.17	2	0.4677	NR_030271; NR_030271.1; uc011ytt.1	Mir487b	microRNA 487b	chr12	+	Precursor_microRNA	109727333	109727414
TC1300001860.mm.1	7.53	6.54	0.96	0.99	2	0.4853	ENSMUST00000163881	Gm17364	predicted gene, 17364 [Source:MGI Symbol;Acc:MGI:4936998]	chr13	-	Coding	41273803	41273977
TC0200003840.mm.1	7.8	6.81	0.22	0.5	1.99	0.0044				chr2	-	NonCoding	80561529	80565968
TC0700003097.mm.1	5.21	4.21	1.02	0.65	1.99	0.2165	XR_140828.1	LOC100861735	PREDICTED: uncharacterized LOC100861735 (LOC100861735), miscRNA.	chr7	-	NonCoding	55830863	55833964
TC0X00002424.mm.1	7.71	6.72	0.64	0.77	1.99	0.0579	NM_011727; ENSMUST00000080839; BC165940; NM_011727.2; OTTMUST00000042848; uc009tln.1	Xlr3c	X-linked lymphocyte-regulated 3C; Synthetic construct Mus musculus clone IMAGE:100066240, MGC:195377 X-linked lymphocyte-regulated 3C (Xlr3c) mRNA, encodes complete protein.	chrX	-	Coding	73254540	73265390
TC1500001767.mm.1	12.62	11.62	0.68	0.35	1.99	0.0266	ENSMUST00000157503	Gm25720	predicted gene, 25720 [Source:MGI Symbol;Acc:MGI:5455497]	chr15	-	Small_RNA	76214101	76214205
TC1600000470.mm.1	9.45	8.45	0.27	0.64	1.99	0.0208				chr16	+	NonCoding	33443693	33446192
TC1800001257.mm.1	7.71	6.72	0.19	0.29	1.99	0.0007	NR_033452; NR_033452.1; uc008etq.2	Gm4013	predicted gene 4013; predicted gene 4013 (Gm4013), non-coding RNA.	chr18	-	NonCoding	42274380	42275197
TC0800001302.mm.1	10.7	9.71	0.03	1.37	1.98	0.0584	NR_028532; NR_028532.1; uc012gkm.1	Snord71	small nucleolar RNA, C/D box 71	chr8	+	Small_RNA	109839295	109839379
TC0500000115.mm.1	6.33	5.35	0.15	0.75	1.97	0.0094				chr5	+	NonCoding	15995413	15999062
TC0600002029.mm.1	7.05	6.08	0.48	0.54	1.97	0.0164				chr6	-	NonCoding	32898239	32900455
TC1000000447.mm.1	6.95	5.97	0.52	0.36	1.97	0.0553				chr10	+	NonCoding	50593297	50594655
TC1100000206.mm.1	8.01	7.03	1	0.46	1.97	0.4121	ENSMUST00000121233	2610024D14Rik	RIKEN cDNA 2610024D14 gene [Source:MGI Symbol;Acc:MGI:1917660]	chr11	+	Multiple_Complex	21098869	21100616
TC1300000083.mm.1	8.49	7.52	0.84	0.51	1.97	0.2068				chr13	+	NonCoding	13231767	13231979
TC1900000820.mm.1	7.84	6.87	0.21	0.29	1.97	0.0012				chr19	+	NonCoding	57644547	57647330
TC0200000254.mm.1	6.62	5.65	0.41	0.29	1.96	0.0307				chr2	+	NonCoding	14698213	14699602
TC0400001037.mm.1	7.54	6.57	0.54	0.84	1.96	0.0674	ENSMUST00000158821	Gm22533	predicted gene, 22533	chr4	+	NonCoding	101555095	101555368
TC0500000158.mm.1	7.34	6.37	0.98	0.83	1.96	0.3632				chr5	+	NonCoding	20395026	20397158
TC0500002607.mm.1	6.01	5.03	0.45	0.49	1.96	0.0372				chr5	-	NonCoding	74429501	74431105
TC0800002621.mm.1	7.74	6.77	0.25	0.11	1.96	0.0003				chr8	-	NonCoding	85745764	85748296
TC1000002829.mm.1	7.94	6.97	0.71	0.55	1.96	0.0086				chr10	-	NonCoding	108545756	108547937
TC1400000740.mm.1	4.46	3.49	1.14	0.27	1.96	0.0984	ENSMUST00000103739	Traj1	T cell receptor alpha joining 1 [Source:MGI Symbol;Acc:MGI:4439841]	chr14	+	NonCoding	54218814	54218840
TC1500001546.mm.1	8.24	7.27	0.52	0.6	1.96	0.0333				chr15	-	NonCoding	55836095	55840174
TC1700000616.mm.1	4.52	3.55	0.73	0.29	1.96	0.2291				chr17	+	NonCoding	34108414	34109003
TC0100000598.mm.1	10.28	9.32	0.89	0.19	1.95	0.0286	ENSMUST00000101806	Gm23472	predicted gene, 23472 [Source:MGI Symbol;Acc:MGI:5453249]	chr1	+	Small_RNA	72236946	72237136
TC0200001844.mm.1	5.32	4.35	0.28	0.34	1.95	0.0161				chr2	+	NonCoding	122237704	122239789
TC0200005506.mm.1	8.73	7.76	0.26	0.49	1.95	0.0122	NR_015523; NR_015523.1; uc008mkb.2; uc012cek.1; uc029ueq.1	A730017L22Rik	RIKEN cDNA A730017L22 gene	chr2	-	NonCoding	130872541	130906396
TC0900002002.mm.1	7.06	6.09	0.68	0.62	1.95	0.1258	ENSMUST00000066604; OTTMUST00000088182; XR_105247.1	Kirrel3os; RP24-228F21.2; A130066N16Rik	kin of IRRE like 3 (Drosophila), opposite strand [Source:MGI Symbol;Acc:MGI:3045250]; novel transcript (A130066N16Rik); RIKEN cDNA A130066N16 gene	chr9	-	NonCoding	34918233	34929509
TC1100001245.mm.1	10.28	9.32	0.89	0.19	1.95	0.0286	ENSMUST00000082922	Gm23444	predicted gene, 23444 [Source:MGI Symbol;Acc:MGI:5453221]	chr11	+	Small_RNA	83271498	83271688
TC1100001665.mm.1	10.36	9.39	0.75	0.2	1.95	0.0147	ENSMUST00000083833	Gm23849	predicted gene, 23849 [Source:MGI Symbol;Acc:MGI:5453626]	chr11	+	Small_RNA	101627366	101627556
TC1100003811.mm.1	10.36	9.39	0.75	0.2	1.95	0.0147	ENSMUST00000083317	Gm23971	predicted gene, 23971 [Source:MGI Symbol;Acc:MGI:5453748]	chr11	-	Small_RNA	101645740	101645930
TC1200000920.mm.1	7.7	6.73	0.43	0.66	1.95	0.2867				chr12	+	NonCoding	89748209	89751943
TC1400001889.mm.1	5.2	4.23	0.86	0.9	1.95	0.3807				chr14	-	NonCoding	44777902	44778007
TC1400001933.mm.1	4.99	4.03	0.55	0.31	1.95	0.0668	ENSMUST00000122699	Gm24378	predicted gene, 24378 [Source:MGI Symbol;Acc:MGI:5454155]	chr14	-	Small_RNA	47270859	47270964
TC1600000071.mm.1	8.91	7.94	0.04	0.38	1.95	0.0016				chr16	+	NonCoding	6723679	6726767
TC1900000360.mm.1	6.98	6.02	0.8	1.16	1.95	0.1001				chr19	+	NonCoding	22395763	22397429
TC0100000599.mm.1	10.27	9.32	0.86	0.22	1.94	0.028	ENSMUST00000177868	Gm24497	predicted gene, 24497 [Source:MGI Symbol;Acc:MGI:5454274]	chr1	+	Small_RNA	72244213	72244403
TC0100001716.mm.1	7.65	6.7	0.76	0.46	1.94	0.4297				chr1	+	NonCoding	180786123	180792607
TC0300001937.mm.1	6.53	5.58	0.47	0.49	1.94	0.1587	NM_011990; ENSMUST00000029297; ENSMUST00000142932; BC141402; BC141408; NM_011990.2; OTTMUST00000050384; OTTMUST00000050385; uc008pdi.1; uc008pdj.1	Slc7a11	solute carrier family 7 (cationic amino acid transporter, y+ system), member 11	chr3	-	Multiple_Complex	50364936	50443613
TC0500002321.mm.1	6.42	5.46	0.36	0.27	1.94	0.0153				chr5	-	NonCoding	44089085	44090854
TC0500003359.mm.1	8.04	7.09	0.14	0.62	1.94	0.0122				chr5	-	NonCoding	132534425	132535248
TC0900002490.mm.1	10.41	9.45	0.5	0.69	1.94	0.3432	XR_140946.1	LOC100861862	PREDICTED: uncharacterized LOC100861862 (LOC100861862), miscRNA.	chr9	-	NonCoding	64174109	64178516
TC1000001714.mm.1	6.5	5.55	0.43	0.69	1.94	0.0186				chr10	-	NonCoding	8469077	8471921
TC0200001581.mm.1	5.17	4.23	0.87	0.43	1.93	0.1253				chr2	+	NonCoding	105429824	105439827
TC0200003037.mm.1	7.51	6.56	1.12	0.18	1.93	0.5805				chr2	-	NonCoding	18298299	18302465
TC0200003806.mm.1	9.07	8.12	0.44	0.42	1.93	0.1063	NM_010222; ENSMUST00000002809; ENSMUST00000147355; ENSMUST00000154097; ENSMUST00000176815; BC032961; NM_010222.2; OTTMUST00000031693; OTTMUST00000031694; OTTMUST00000031695; OTTMUST00000111156; uc008kfh.2; uc008kfi.2	Fkbp7	FK506 binding protein 7	chr2	-	Multiple_Complex	76663034	76673116
TC0500001354.mm.1	15.36	14.41	0.74	0.12	1.93	0.0176	ENSMUST00000082907	Gm26205	predicted gene, 26205 [Source:MGI Symbol;Acc:MGI:5455982]	chr5	+	Small_RNA	121205010	121205143
TC0600000677.mm.1	7.97	7.03	1.08	0.4	1.93	0.4791				chr6	+	NonCoding	56750025	56752276
TC0800000682.mm.1	9.38	8.43	0.98	0.21	1.93	0.3248	ENSMUST00000083363	Gm26123	predicted gene, 26123 [Source:MGI Symbol;Acc:MGI:5455900]	chr8	+	Small_RNA	65902057	65902191
TC0800001751.mm.1	6.46	5.51	0.25	0.17	1.93	0.001				chr8	-	NonCoding	14021800	14027312
TC0X00003290.mm.1	6.93	5.98	1.05	0.44	1.93	0.4326				chrX	-	NonCoding	161865888	161868453
TC1100001447.mm.1	11.31	10.36	1.2	0.28	1.93	0.0647	ENSMUST00000082578	Gm22456	predicted gene, 22456 [Source:MGI Symbol;Acc:MGI:5452233]	chr11	+	Small_RNA	94919709	94919833
TC1600000728.mm.1	8.53	7.58	0.6	0.18	1.93	0.0793				chr16	+	NonCoding	52117521	52120918
TC1900000326.mm.1	12.98	12.03	1.05	0.2	1.93	0.0524	ENSMUST00000083007	Gm23238	predicted gene, 23238 [Source:MGI Symbol;Acc:MGI:5453015]	chr19	+	Small_RNA	18732741	18732904
TC0100003390.mm.1	8.74	7.8	0.62	0.56	1.92	0.1323				chr1	-	NonCoding	162221298	162222830
TC0200002121.mm.1	6.1	5.16	0.58	0.19	1.92	0.011	ENSMUST00000158693	Gm23179	predicted gene, 23179	chr2	+	NonCoding	142381988	142382291
TC0300002142.mm.1	9.47	8.53	0.77	0.89	1.92	0.3155	XR_140604.1	LOC100862102	PREDICTED: uncharacterized LOC100862102 (LOC100862102), miscRNA.	chr3	-	NonCoding	69727313	69749046
TC0300003157.mm.1	8.33	7.39	1.08	0.65	1.92	0.5821				chr3	-	NonCoding	153198277	153201581
TC0500000147.mm.1	6.7	5.76	0.92	0.54	1.92	0.192				chr5	+	NonCoding	19513045	19516699
TC0900001728.mm.1	6.81	5.87	0.39	0.6	1.92	0.1348				chr9	-	NonCoding	8104567	8106613
TC1000001262.mm.1	7.43	6.49	0.94	0.64	1.92	0.3663				chr10	+	NonCoding	107398582	107400094
TC1100001755.mm.1	5.03	4.09	0.38	0.41	1.92	0.0055				chr11	+	NonCoding	105508638	105514468
TC1400001987.mm.1	16.69	15.75	0.32	0.57	1.92	0.0749	NR_002142; NR_002142.2; uc029six.1	Rpph1	ribonuclease P RNA component H1	chr14	-	NonCoding	50807447	50807771
TC1400002611.mm.1	8.22	7.28	0.15	0.94	1.92	0.0203				chr14	-	NonCoding	100091720	100092743
TC0200001116.mm.1	6.78	5.84	0.63	0.24	1.91	0.1036				chr2	+	NonCoding	75670196	75671276
TC0900001646.mm.1	6.53	5.59	0.35	1.01	1.91	0.3244	ENSMUST00000157461	Gm25341	predicted gene, 25341	chr9	+	NonCoding	122812564	122812831
TC1000002081.mm.1	8.68	7.75	0.07	0.25	1.91	0.0002				chr10	-	NonCoding	43154216	43155508
TC1400002419.mm.1	4.93	4	0.62	0.45	1.91	0.3171				chr14	-	NonCoding	75282528	75284251
TC1500001139.mm.1	6.12	5.18	0.39	0.3	1.91	0.0328				chr15	-	NonCoding	3416928	3420492
TC1700002683.mm.1	8.19	7.26	1.48	0.33	1.91	0.4157				chr17	-	NonCoding	87090062	87090975
TC0200004849.mm.1	7.98	7.05	0.7	0.42	1.9	0.071				chr2	-	NonCoding	150852072	150853529
TC0400001155.mm.1	7.04	6.12	0.6	0.41	1.9	0.1121				chr4	+	NonCoding	108804205	108806499
TC0500002453.mm.1	11.45	10.53	0.55	0.8	1.9	0.3481				chr5	-	NonCoding	61451707	61451731
TC0600002030.mm.1	5.8	4.87	0.17	0.63	1.9	0.1233				chr6	-	NonCoding	32907232	32909646
TC0800002126.mm.1	9.39	8.46	0.41	0.49	1.9	0.0472				chr8	-	NonCoding	42246845	42247583
TC1000001080.mm.1	8.27	7.34	0.7	0.67	1.9	0.1544				chr10	+	NonCoding	88415502	88415889
TC1100000656.mm.1	8.7	7.77	1.16	0.54	1.9	0.2135				chr11	+	NonCoding	57305920	57307458
TC1200001753.mm.1	13.2	12.27	1.07	0.28	1.9	0.0727	ENSMUST00000179155	Gm24305	predicted gene, 24305 [Source:MGI Symbol;Acc:MGI:5454082]	chr12	-	Small_RNA	54734555	54734718
TC1300001842.mm.1	7.49	6.56	0.9	0.85	1.9	0.3584	ENSMUST00000181087	Gm26514	predicted gene, 26514 [Source:MGI Symbol;Acc:MGI:5477008]	chr13	-	NonCoding	38945543	38951329
TC1500001179.mm.1	7.99	7.06	0.67	0.38	1.9	0.0908				chr15	-	NonCoding	8386194	8387841
TC0200003764.mm.1	7.49	6.57	0.91	0.53	1.89	0.4625				chr2	-	NonCoding	73831723	73833393
TC0400002526.mm.1	8.23	7.31	0.19	0.23	1.89	0.0024	NR_001460; NR_001460.1; uc008spx.1	Rmrp	RNA component of mitochondrial RNAase P	chr4	-	NonCoding	43492785	43493059
TC0500000412.mm.1	4.36	3.44	0.84	3.47	1.89	0.6346				chr5	+	NonCoding	36660948	36661558
TC0700001010.mm.1	7.13	6.21	0.6	0.31	1.89	0.0104				chr7	+	NonCoding	68051058	68054086
TC0900001068.mm.1	8.6	7.68	0.34	0.43	1.89	0.0229				chr9	+	NonCoding	80074207	80077627
TC1000002177.mm.1	6.13	5.22	0.56	0.61	1.89	0.4051				chr10	-	NonCoding	53948540	53952463
TC1500001589.mm.1	7.05	6.14	0.44	0.83	1.89	0.2024				chr15	-	NonCoding	59257665	59257694
TC1900000363.mm.1	8.22	7.3	0.52	0.4	1.89	0.0653				chr19	+	NonCoding	22531303	22535492
TC0300000895.mm.1	6.48	5.57	0.45	0.45	1.88	0.0851				chr3	+	NonCoding	95241273	95241588
TC0300002677.mm.1	9.64	8.73	0.16	0.5	1.88	0.0122				chr3	-	NonCoding	105787633	105789321
TC0400003217.mm.1	7.76	6.84	0.74	0.25	1.88	0.0912	XR_140660.1	LOC100862108	PREDICTED: uncharacterized LOC100862108 (LOC100862108), miscRNA.	chr4	-	NonCoding	107200402	107211597
TC0700003509.mm.1	4.82	3.91	0.57	0.55	1.88	0.0693				chr7	-	NonCoding	73811975	73812004
TC0800002201.mm.1	6.12	5.21	0.61	0.44	1.88	0.2989				chr8	-	NonCoding	48735227	48739095
TC1000000070.mm.1	11.35	10.44	0.95	0.25	1.88	0.0332	ENSMUST00000083942	Gm25682	predicted gene, 25682 [Source:MGI Symbol;Acc:MGI:5455459]	chr10	+	Small_RNA	10100953	10101116
TC1300000461.mm.1	8.13	7.22	1.39	0.91	1.88	0.4591	ENSMUST00000175528; NR_039585.1	Mir5124a; Mir5124	microRNA 5124a [Source:MGI Symbol;Acc:MGI:4950449]; microRNA 5124	chr13	+	Precursor_microRNA	40865791	40865862
TC1400000079.mm.1	6.9	5.99	1.33	0.58	1.88	0.1584	XR_141201.1	LOC100861833	PREDICTED: uncharacterized LOC100861833 (LOC100861833), miscRNA.	chr14	+	NonCoding	8296271	8314306
TC1400000287.mm.1	7.24	6.33	0.36	0.52	1.88	0.0502	XR_141227.1	Gm20242	PREDICTED: predicted gene, 20242 (Gm20242), miscRNA.	chr14	+	NonCoding	28415997	28417851
TC1600000063.mm.1	9.79	8.88	0.44	0.2	1.88	0.0302				chr16	+	NonCoding	6553830	6556126
TC0100002987.mm.1	7.42	6.51	0.74	0.24	1.87	0.0376				chr1	-	NonCoding	124029973	124032899
TC0200002908.mm.1	9.97	9.06	0.82	1.6	1.87	0.5197				chr2	-	NonCoding	6916496	6917656
TC0300000471.mm.1	5.89	4.99	0.29	0.16	1.87	0.0006				chr3	+	NonCoding	59269786	59271308
TC0300002705.mm.1	5.76	4.86	0.22	0.11	1.87	0.0002				chr3	-	NonCoding	107317129	107325509
TC0300002728.mm.1	8.37	7.46	0.59	0.34	1.87	0.0473	NM_001160411; NM_026764; ENSMUST00000029489; ENSMUST00000106670; ENSMUST00000178808; BC030444; NM_001160411.1; NM_026764.3; OTTMUST00000016577; OTTMUST00000016578; uc008qxy.2; uc012cvz.1	Gstm4	glutathione S-transferase, mu 4	chr3	-	Coding	108040408	108044894
TC0700002136.mm.1	10.7	9.8	0.4	0.42	1.87	0.032	XR_140817.1	LOC100861805	PREDICTED: uncharacterized LOC100861805 (LOC100861805), miscRNA.	chr7	-	NonCoding	3705733	3706898
TC0800002418.mm.1	7.3	6.39	1.16	0.55	1.87	0.3771	ENSMUST00000170101	Gm17576	predicted gene, 17576 [Source:MGI Symbol;Acc:MGI:4937210]	chr8	-	Coding	71042645	71043040
TC0900002986.mm.1	7.43	6.53	0.34	0.72	1.87	0.1765				chr9	-	NonCoding	104301928	104304909
TC1200001773.mm.1	8.53	7.62	0.14	0.72	1.87	0.0192				chr12	-	NonCoding	55731118	55733534
TC1300001503.mm.1	9.06	8.16	0.4	0.27	1.87	0.0347				chr13	-	NonCoding	17739786	17743733
TC1700001433.mm.1	9	8.1	0.65	0.53	1.87	0.0145				chr17	-	NonCoding	10276220	10278894
TC1900001368.mm.1	11.06	10.15	0.69	0.23	1.87	0.0904				chr19	-	NonCoding	31196484	31197357
TC0100000222.mm.1	9.62	8.73	0.34	0.28	1.86	0.01	NM_178601; ENSMUST00000027303; ENSMUST00000128086; ENSMUST00000134327; ENSMUST00000136770; ENSMUST00000137794; ENSMUST00000147317; ENSMUST00000149962; BC069930; NM_178601.3; OTTMUST00000073351; OTTMUST00000073352; OTTMUST00000073353; OTTMUST00000073354; OTTMUST00000073355; OTTMUST00000073356; OTTMUST00000073357; uc007aor.2	Imp4	IMP4, U3 small nucleolar ribonucleoprotein, homolog (yeast)	chr1	+	Multiple_Complex	34439829	34445747
TC0200002046.mm.1	8.48	7.58	0.67	0.2	1.86	0.0239	ENSMUST00000083116	Gm25704	predicted gene, 25704 [Source:MGI Symbol;Acc:MGI:5455481]	chr2	+	Small_RNA	133008487	133008654
TC0200002506.mm.1	6.15	5.25	0.52	0.66	1.86	0.3498	ENSMUST00000149285; OTTMUST00000002132	Gm11455; RP23-346D16.7	predicted gene 11455 [Source:MGI Symbol;Acc:MGI:3650216]; putative novel transcript	chr2	+	NonCoding	164135703	164140419
TC0700003480.mm.1	8.3	7.41	0.9	1.14	1.86	0.849				chr7	-	NonCoding	71282283	71287492
TC0X00001181.mm.1	5.6	4.71	1.08	0.33	1.86	0.3917				chrX	+	NonCoding	120444816	120446729
TC1200000873.mm.1	5.99	5.1	0.67	0.51	1.86	0.1006				chr12	+	NonCoding	87196205	87197004
TC1400000732.mm.1	4.98	4.09	0.65	0.72	1.86	0.5666	ENSMUST00000167829	Traj36	T cell receptor alpha joining 36 [Source:MGI Symbol;Acc:MGI:4937244]	chr14	+	NonCoding	54182402	54182464
TC0100002095.mm.1	6.79	5.9	0.47	0.41	1.85	0.025				chr1	-	NonCoding	25755343	25759364
TC0100002951.mm.1	6.59	5.7	1.12	0.5	1.85	0.9903				chr1	-	NonCoding	119590742	119592537
TC0200000491.mm.1	7.5	6.61	0.72	0.46	1.85	0.2187				chr2	+	NonCoding	28652937	28654617
TC0300000560.mm.1	6.62	5.73	0.35	0.38	1.85	0.0046				chr3	+	NonCoding	68342871	68344926
TC0600003384.mm.1	7.45	6.56	0.37	0.55	1.85	0.0934				chr6	-	NonCoding	142849602	142850517
TC0700001579.mm.1	8.18	7.29	0.26	0.66	1.85	0.0378				chr7	+	NonCoding	107517532	107519549
TC0800003002.mm.1	7.94	7.05	0.77	0.62	1.85	0.7533				chr8	-	NonCoding	116723193	116728166
TC0900000556.mm.1	6.21	5.32	0.54	0.09	1.85	0.0438				chr9	+	NonCoding	46156405	46159283
TC1200000067.mm.1	7.74	6.85	0.72	0.49	1.85	0.2727				chr12	+	NonCoding	8572168	8590344
TC1400001598.mm.1	6.15	5.27	0.38	0.19	1.85	0.0087	XR_106491.1	1700054O19Rik	PREDICTED: RIKEN cDNA 1700054O19 gene (1700054O19Rik), miscRNA.	chr14	-	NonCoding	25706406	25707273
TC1800000972.mm.1	8.99	8.11	0.79	0.2	1.85	0.0284	ENSMUST00000083435	Gm26244	predicted gene, 26244 [Source:MGI Symbol;Acc:MGI:5456021]	chr18	-	Multiple_Complex	10150976	10152891
TC0100002982.mm.1	5.98	5.1	0.41	0.64	1.84	0.0676				chr1	-	NonCoding	123457234	123460451
TC0200001813.mm.1	8.52	7.64	0.14	0.48	1.84	0.0074				chr2	+	NonCoding	121415023	121419443
TC0200002198.mm.1	8.21	7.33	0.58	0.18	1.84	0.0561	NM_177655; ENSMUST00000109952; ENSMUST00000109954; ENSMUST00000109955; BC048646; NM_177655.3; OTTMUST00000037340; OTTMUST00000037349; OTTMUST00000037350; uc008mtj.1; uc008mtk.1	Cstl1	cystatin-like 1	chr2	+	Coding	148750358	148755433
TC0300002651.mm.1	9.16	8.28	1.31	0.44	1.84	0.7929				chr3	-	NonCoding	104510099	104511313
TC0500001418.mm.1	6.28	5.4	1.15	0.39	1.84	0.1127				chr5	+	NonCoding	123401072	123401941
TC0600003018.mm.1	7.38	6.5	1.04	0.48	1.84	0.2986				chr6	-	NonCoding	119393861	119396299
TC0700001958.mm.1	7.71	6.83	1	0.45	1.84	0.054				chr7	+	NonCoding	135486029	135491315
TC1100002873.mm.1	5.91	5.03	0.66	0.73	1.84	0.7261	ENSMUST00000183802	Gm27711	predicted gene, 27711 [Source:MGI Symbol;Acc:MGI:5531093]	chr11	-	Precursor_microRNA	60302707	60302824
TC1300001914.mm.1	7.81	6.93	0.66	0.22	1.84	0.1135				chr13	-	NonCoding	45871855	45872353
TC1600000467.mm.1	7.19	6.31	0.32	0.38	1.84	0.0136				chr16	+	NonCoding	33259366	33261583
TC1600001126.mm.1	7.58	6.71	1.12	0.7	1.84	0.5387				chr16	-	NonCoding	4384445	4385929
TC1700001577.mm.1	6.89	6.01	0.77	0.87	1.84	0.5323				chr17	-	NonCoding	22786930	22788884
TC1900000869.mm.1	7.38	6.5	0.55	0.67	1.84	0.2341				chr19	+	NonCoding	60944759	60945943
TC0200001473.mm.1	5.14	4.26	0.34	0.15	1.83	0.0046				chr2	+	NonCoding	96476482	96478401
TC0200002006.mm.1	4.82	3.94	0.81	0.61	1.83	0.1204	ENSMUST00000110225	Gm11037	predicted gene 11037 [Source:MGI Symbol;Acc:MGI:3779261]	chr2	+	Coding	131133497	131134215
TC0400000603.mm.1	7.61	6.74	0.24	0.14	1.83	0.0009				chr4	+	NonCoding	54949576	54953443
TC0900001876.mm.1	7.81	6.93	0.65	0.3	1.83	0.2537	ENSMUST00000173684	Gm20519	predicted gene 20519 [Source:MGI Symbol;Acc:MGI:5141984]	chr9	-	Multiple_Complex	21533627	21533985
TC1100001746.mm.1	6.06	5.19	0.54	0.45	1.83	0.0178				chr11	+	NonCoding	105261482	105264411
TC1100001783.mm.1	6.48	5.61	0.4	0.67	1.83	0.153	NR_030703; NR_030703.1; uc011ygj.1	Snord104	small nucleolar RNA, C/D box 104	chr11	+	Small_RNA	106500991	106501063
TC1300000495.mm.1	8.05	7.18	0.48	0.13	1.83	0.0224				chr13	+	NonCoding	43704435	43705020
TC1400000288.mm.1	7.66	6.79	0.25	0.1	1.83	0.0009				chr14	+	NonCoding	28418312	28420307
TC1400000959.mm.1	6.37	5.5	0.71	0.75	1.83	0.3009				chr14	+	NonCoding	67318107	67320151
TC0300000388.mm.1	6.95	6.08	0.55	0.7	1.82	0.0176				chr3	+	NonCoding	53083219	53085885
TC0300002264.mm.1	4.6	3.73	0.4	0.32	1.82	0.0039	NR_004417; NR_004417.1; uc012crb.1	Snord73a	small nucleolar RNA, C/D box U73A	chr3	-	Small_RNA	86138791	86138858
TC0400001396.mm.1	7.59	6.72	0.49	0.37	1.82	0.0255	ENSMUST00000082721	Gm25788	predicted gene, 25788 [Source:MGI Symbol;Acc:MGI:5455565]	chr4	+	Small_RNA	123291344	123291474
TC0500001262.mm.1	8.15	7.28	0.54	0.13	1.82	0.0041	ENSMUST00000101833	Gm24265	predicted gene, 24265 [Source:MGI Symbol;Acc:MGI:5454042]	chr5	+	Small_RNA	115489459	115489599
TC0600002061.mm.1	8.82	7.95	0.78	0.42	1.82	0.4178				chr6	-	NonCoding	35085566	35089561
TC0600002740.mm.1	6.75	5.89	0.91	0.16	1.82	0.0761				chr6	-	NonCoding	92167829	92169115
TC0X00000945.mm.1	6.88	6.02	0.74	0.53	1.82	0.1403	ENSMUST00000121289	Gm14832	predicted gene 14832 [Source:MGI Symbol;Acc:MGI:3708093]	chrX	+	Multiple_Complex	100156635	100156956
TC0X00002989.mm.1	5.1	4.23	0.6	0.36	1.82	0.1385				chrX	-	NonCoding	134208054	134209970
TC1200002360.mm.1	5.55	4.68	0.57	0.55	1.82	0.0742	ENSMUST00000157592	Gm22079	predicted gene, 22079 [Source:MGI Symbol;Acc:MGI:5451856]	chr12	-	Small_RNA	108862564	108862669
TC1200002600.mm.1	5.4	4.53	0.6	0.18	1.82	0.084	NCBI_Gene:432702:presumedTranscript_1	Ighv1-4	immunoglobulin heavy variable 1-4	chr12	-	Coding	114487136	114487569
TC1700001114.mm.1	5.48	4.61	0.54	0.35	1.82	0.0531				chr17	+	NonCoding	69974694	69978541
TC1800000409.mm.1	5.72	4.85	0.58	0.64	1.82	0.5282				chr18	+	NonCoding	38861739	38863686
TC0800002343.mm.1	6.3	5.45	0.47	0.19	1.81	0.0286				chr8	-	NonCoding	67916078	67920501
TC0800002926.mm.1	7.24	6.39	0.61	0.81	1.81	0.7839				chr8	-	NonCoding	110775430	110776452
TC0900001062.mm.1	11.03	10.17	0.37	0.74	1.81	0.0851	XR_140951.1	LOC100862063	PREDICTED: uncharacterized LOC100862063 (LOC100862063), miscRNA.	chr9	+	NonCoding	79755408	79758580
TC1000000615.mm.1	5.46	4.6	0.17	0.28	1.81	0.0023	XR_141009.1	Gm19386	PREDICTED: predicted gene, 19386 (Gm19386), miscRNA.	chr10	+	NonCoding	64181333	64182443
TC1100001666.mm.1	10.25	9.39	0.38	0.45	1.81	0.0646	ENSMUST00000082768	Gm24950	predicted gene, 24950 [Source:MGI Symbol;Acc:MGI:5454727]	chr11	+	Multiple_Complex	101641602	101641976
TC1100004166.mm.1	8.8	7.95	0.91	0.42	1.81	0.7373				chr11	-	NonCoding	118768517	118770270
TC1200000428.mm.1	8.22	7.36	0.25	0.35	1.81	0.0107				chr12	+	NonCoding	52534986	52538317
TC1300002727.mm.1	7.54	6.68	0.75	0.2	1.81	0.268				chr13	-	NonCoding	117010861	117012980
TC1400000323.mm.1	8.33	7.47	0.93	0.53	1.81	0.2888	XR_141232.1; XR_141233.1	LOC100861939	PREDICTED: uncharacterized LOC100861939, transcript variant 1 (LOC100861939), miscRNA.; PREDICTED: uncharacterized LOC100861939, transcript variant 2 (LOC100861939), miscRNA.	chr14	+	NonCoding	31156449	31171475
TC1500000948.mm.1	8.84	7.98	0.79	0.44	1.81	0.1701				chr15	+	NonCoding	96303265	96304469
TC1600000406.mm.1	13.19	12.33	0.52	0.36	1.81	0.0546	XR_141298.1; XR_141299.1	LOC100862313	PREDICTED: uncharacterized LOC100862313, transcript variant 1 (LOC100862313), miscRNA.; PREDICTED: uncharacterized LOC100862313, transcript variant 2 (LOC100862313), miscRNA.	chr16	+	NonCoding	31280857	31297575
TC0100003609.mm.1	8.41	7.56	0.99	0.39	1.8	0.533				chr1	-	NonCoding	175378853	175380676
TC0200002101.mm.1	7.13	6.29	0.2	0.54	1.8	0.0262				chr2	+	NonCoding	140497369	140498931
TC0200004371.mm.1	7.61	6.76	0.32	0.5	1.8	0.011	NR_105968	Mir7002	microRNA 7002	chr2	-	Precursor_microRNA	114150516	114150570
TC0300000009.mm.1	9.75	8.9	0.54	0.4	1.8	0.0131	ENSMUST00000170943	Gm8775	predicted gene 8775 [Source:MGI Symbol;Acc:MGI:3646219]	chr3	+	Coding	4211716	4212228
TC0300003168.mm.1	6.33	5.48	0.71	0.22	1.8	0.0272	NR_040373; uc008rtz.2	Asb17os	ankyrin repeat and SOCS box-containing 17, opposite strand	chr3	-	NonCoding	153850373	153852424
TC0400001349.mm.1	7.4	6.56	0.51	0.59	1.8	0.1546				chr4	+	NonCoding	120427779	120429320
TC0700001072.mm.1	10.8	9.95	0.69	0.79	1.8	0.4605				chr7	+	NonCoding	73818308	73818337
TC0700004258.mm.1	10.79	9.94	0.4	0.31	1.8	0.0279	NM_026330; ENSMUST00000033006; ENSMUST00000138616; ENSMUST00000149289; BC031848; BC049558; NM_026330.3; OTTMUST00000072018; OTTMUST00000072081; OTTMUST00000072082; uc009jqa.2	Nsmce1	non-SMC element 1 homolog (S. cerevisiae)	chr7	-	Multiple_Complex	125467640	125491596
TC0X00003134.mm.1	5.72	4.87	0.36	0.11	1.8	0.0004				chrX	-	NonCoding	145466192	145467941
TC1100002750.mm.1	7.55	6.7	0.2	0.56	1.8	0.0259	ENSMUST00000118476	Gm12220	predicted gene 12220 [Source:MGI Symbol;Acc:MGI:3649331]	chr11	-	Pseudogene	53929305	53929476
TC1100003475.mm.1	6.78	5.94	0.91	0.24	1.8	0.38				chr11	-	NonCoding	87322843	87324435
TC1200001189.mm.1	10.6	9.75	0.52	0.69	1.8	0.1911	NR_030262; NR_030262.1; uc011ytu.1	Mir539	microRNA 539	chr12	+	Precursor_microRNA	109728129	109728202
TC1200001222.mm.1	7.25	6.4	0.67	0.5	1.8	0.1299				chr12	+	NonCoding	110919382	110922220
TC1400000229.mm.1	9.73	8.88	0.46	0.27	1.8	0.0245				chr14	+	NonCoding	24390928	24393379
TC1700001035.mm.1	5.63	4.78	0.34	0.31	1.8	0.0191	ENSMUST00000122479	Gm25102	predicted gene, 25102 [Source:MGI Symbol;Acc:MGI:5454879]	chr17	+	Small_RNA	57747565	57747676
TC1800001092.mm.1	5.44	4.59	0.45	0.19	1.8	0.0126				chr18	-	NonCoding	25689728	25690455
TC1800001192.mm.1	5.56	4.71	0.64	0.32	1.8	0.0203				chr18	-	NonCoding	36451787	36453861
TC0100000538.mm.1	6.5	5.66	0.36	0.39	1.79	0.0307				chr1	+	NonCoding	64560925	64562566
TC0100000844.mm.1	6.85	6.01	1.06	0.43	1.79	0.0432	ENSMUST00000122258	Gm15376	predicted gene 15376 [Source:MGI Symbol;Acc:MGI:3707460]	chr1	+	Pseudogene	88191901	88192683
TC0100001989.mm.1	9.39	8.55	0.55	0.37	1.79	0.0895	NM_177781; ENSMUST00000041447; BC120563; BC131963; NM_177781.4; uc007ajc.1	Trpa1	transient receptor potential cation channel, subfamily A, member 1	chr1	-	Coding	14872648	14918862
TC0500002531.mm.1	6.81	5.97	0.7	0.13	1.79	0.1641				chr5	-	NonCoding	67757576	67759328
TC0600002768.mm.1	6.34	5.5	0.75	0.42	1.79	0.5705				chr6	-	NonCoding	94024043	94027459
TC0700004348.mm.1	10.23	9.39	0.54	0.27	1.79	0.0244	XR_140844.1	LOC100861900	PREDICTED: uncharacterized LOC100861900 (LOC100861900), miscRNA.	chr7	-	NonCoding	127949730	127974514
TC0X00003117.mm.1	4.81	3.97	0.61	0.28	1.79	0.0458				chrX	-	NonCoding	143866546	143868743
TC1000002561.mm.1	7.49	6.65	0.86	0.32	1.79	0.0686				chr10	-	NonCoding	82210400	82213603
TC1500000436.mm.1	7.18	6.33	0.46	0.4	1.79	0.0329				chr15	+	NonCoding	59560937	59563020
TC1500001336.mm.1	6.06	5.21	0.68	0.56	1.79	0.4124				chr15	-	NonCoding	33497169	33512916
TC1700002370.mm.1	6.3	5.46	0.48	0.6	1.79	0.1463				chr17	-	NonCoding	62645302	62648518
TC1800000963.mm.1	7.59	6.75	1.13	1.21	1.79	0.8324				chr18	-	NonCoding	9434823	9436850
TC0100002052.mm.1	6.84	6	0.49	0.34	1.78	0.0805				chr1	-	NonCoding	21944059	21951906
TC0400004165.mm.1	7.74	6.91	0.09	0.29	1.78	0.0008	ENSMUST00000157920	Gm25982	predicted gene, 25982 [Source:MGI Symbol;Acc:MGI:5455759]	chr4	-	Small_RNA	156023058	156023158
TC0600000742.mm.1	8.16	7.33	0.99	0.61	1.78	0.9675				chr6	+	NonCoding	63623484	63625782
TC0600001853.mm.1	10.71	9.88	0.53	0.24	1.78	0.0634				chr6	-	NonCoding	8660656	8661014
TC0700004639.mm.1	5.9	5.06	0.32	0.14	1.78	0.0045	NM_019394; ENSMUST00000071986; ENSMUST00000121848; ENSMUST00000127491; NM_019394.3; OTTMUST00000067273; OTTMUST00000067274; uc009fvf.2	Mia	melanoma inhibitory activity	chr7	-	Multiple_Complex	27179741	27181157
TC0900000041.mm.1	7.98	7.15	0.69	0.22	1.78	0.0152				chr9	+	NonCoding	7186860	7188511
TC0900001787.mm.1	6.95	6.12	0.65	1.12	1.78	0.3123	NR_028568; NR_028568.2; uc012goq.1	Scarna9	small Cajal body-specific RNA 9	chr9	-	Small_RNA	15326264	15326333
TC0900003134.mm.1	7.37	6.54	1.05	0.67	1.78	0.1329				chr9	-	NonCoding	111643405	111645288
TC0M00000012.mm.1	14.83	14	0.87	0.19	1.78	0.0734	ENSMUST00000082412	mt-Tr	mitochondrially encoded tRNA arginine [Source:MGI Symbol;Acc:MGI:102476]	chrM	+	tRNA	9808	9875
TC1000001832.mm.1	6.41	5.58	0.4	0.06	1.78	0.0019				chr10	-	NonCoding	20501031	20502966
TC1100000298.mm.1	6.28	5.45	0.61	0.31	1.78	0.1462				chr11	+	NonCoding	29548230	29549302
TC1200000373.mm.1	6.83	6	0.65	0.41	1.78	0.0304				chr12	+	NonCoding	41150851	41156984
TC1200001350.mm.1	6.98	6.14	0.29	0.49	1.78	0.0208				chr12	-	NonCoding	4031559	4033990
TC1300000935.mm.1	8.97	8.13	0.42	0.24	1.78	0.0029				chr13	+	NonCoding	77209325	77211043
TC1400000736.mm.1	9.31	8.48	0.75	0.96	1.78	0.8301	ENSMUST00000103727	Traj14	T cell receptor alpha joining 14 [Source:MGI Symbol;Acc:MGI:4439581]	chr14	+	NonCoding	54205111	54205143
TC1500001208.mm.1	6.56	5.72	2.07	1.91	1.78	0.6563				chr15	-	NonCoding	10590229	10591381
TC1600000455.mm.1	6.41	5.57	0.17	0.53	1.78	0.0408	ENSMUST00000163830	Gm6611	predicted gene 6611 [Source:MGI Symbol;Acc:MGI:3645568]	chr16	+	Pseudogene	32923218	32924489
TC1700000168.mm.1	10.91	10.08	0.46	0.93	1.78	0.1774	NM_022315; ENSMUST00000024660; BC019527; NM_022315.2; uc008amw.2; uc008amx.2; uc008amy.2; uc008ana.2	Smoc2	SPARC related modular calcium binding 2; SPARC related modular calcium binding 2 (Smoc2), mRNA.	chr17	+	Multiple_Complex	14279506	14404790
TC1900000932.mm.1	10.71	9.87	0.34	0.44	1.78	0.1281				chr19	-	NonCoding	4759482	4760572
TC0100003460.mm.1	7.92	7.09	0.51	0.48	1.77	0.0132				chr1	-	NonCoding	165923748	165925331
TC0200000229.mm.1	4.41	3.59	0.73	0.08	1.77	0.0259				chr2	+	NonCoding	13004365	13007600
TC0200000396.mm.1	5.68	4.86	0.99	0.33	1.77	0.5482	ENSMUST00000184681	Mir7664	microRNA 7664 [Source:MGI Symbol;Acc:MGI:5531397]	chr2	+	Precursor_microRNA	25059811	25059873
TC0200000931.mm.1	6.22	5.39	0.74	0.45	1.77	0.2364				chr2	+	NonCoding	62235136	62237762
TC0300000628.mm.1	9.01	8.19	1.16	0.6	1.77	0.134				chr3	+	NonCoding	80054892	80213085
TC0500000375.mm.1	7.59	6.77	0.53	0.76	1.77	0.1972				chr5	+	NonCoding	34404137	34404813
TC0500001256.mm.1	5.99	5.16	0.23	0.27	1.77	0.0032				chr5	+	NonCoding	115336607	115340416
TC0900001765.mm.1	6.19	5.36	0.56	0.52	1.77	0.0888				chr9	-	NonCoding	13747280	13749102
TC0900002543.mm.1	6.9	6.08	0.57	0.38	1.77	0.0696	NR_029576; uc012gwc.1	Mir190a	microRNA 190a	chr9	-	Precursor_microRNA	67236651	67236735
TC1000002354.mm.1	6.37	5.54	0.32	0.69	1.77	0.0473				chr10	-	NonCoding	71127030	71129718
TC1100002672.mm.1	5.29	4.46	0.56	0.59	1.77	0.5014	NR_030529; NR_030529.1; uc011xuh.1	Mir804	microRNA 804	chr11	-	Precursor_microRNA	50357785	50357879
TC1400001294.mm.1	8.96	8.13	0.36	0.67	1.77	0.027				chr14	+	NonCoding	119270452	119271931
TC1400002294.mm.1	6.86	6.03	0.7	0.25	1.77	0.1053	NR_105857	Mir6539	microRNA 6539	chr14	-	Precursor_microRNA	67859636	67859745
TC1500001494.mm.1	6.94	6.11	0.56	0.62	1.77	0.4866				chr15	-	NonCoding	50740464	50742373
TC1900000554.mm.1	7.01	6.19	0.97	0.42	1.77	0.395				chr19	+	NonCoding	38671016	38673224
TC0100002006.mm.1	12.04	11.23	0.39	0.03	1.76	0.0099				chr1	-	NonCoding	16604594	16604936
TC0200001397.mm.1	7.71	6.89	0.32	0.14	1.76	0.0059	NR_035480; NR_035480.1; uc012bzn.1	Mir1955	microRNA 1955	chr2	+	Precursor_microRNA	92191977	92192074
TC0300000563.mm.1	8.26	7.44	0.2	0.14	1.76	0.0005				chr3	+	NonCoding	68601796	68604051
TC0300000632.mm.1	5.05	4.23	0.34	0.23	1.76	0.0311				chr3	+	NonCoding	81060638	81061680
TC0300003010.mm.1	8.79	7.98	0.27	0.23	1.76	0.0058	XR_106433.2	Gm19693	PREDICTED: predicted gene, 19693, transcript variant 1 (Gm19693), miscRNA.	chr3	-	NonCoding	137866067	137866922
TC0400001656.mm.1	6.58	5.76	0.5	0.22	1.76	0.0221	XR_104888.1	Gm19712	PREDICTED: predicted gene, 19712 (Gm19712), miscRNA.	chr4	+	NonCoding	135409350	135412871
TC0600002527.mm.1	8.44	7.63	0.89	0.41	1.76	0.7351				chr6	-	NonCoding	77341150	77343524
TC0X00000776.mm.1	7.27	6.45	1.5	1.45	1.76	0.916	ENSMUST00000157653	Gm23121	predicted gene, 23121 [Source:MGI Symbol;Acc:MGI:5452898]	chrX	+	Small_RNA	77579487	77579659
TC0X00002574.mm.1	7.24	6.42	0.3	0.48	1.76	0.0128				chrX	-	NonCoding	87012897	87014073
TC1000002569.mm.1	7.48	6.67	0.28	0.64	1.76	0.0409				chr10	-	NonCoding	82613619	82616814
TC1100002900.mm.1	5.57	4.75	0.5	0.39	1.76	0.1761				chr11	-	NonCoding	60871726	60872799
TC1100003202.mm.1	4.83	4.02	1.01	0.64	1.76	0.298	ENSMUST00000118534	Gm16032	predicted gene 16032 [Source:MGI Symbol;Acc:MGI:3801840]	chr11	-	Pseudogene	74732203	74732370
TC1100003412.mm.1	7.69	6.87	0.27	0.23	1.76	0.0007				chr11	-	NonCoding	84458375	84459706
TC1200000445.mm.1	7.93	7.12	0.71	0.26	1.76	0.0412	ENSMUST00000082671	Gm22220	predicted gene, 22220 [Source:MGI Symbol;Acc:MGI:5451997]	chr12	+	Small_RNA	54239238	54239386
TC1200000909.mm.1	6.77	5.95	0.68	0.97	1.76	0.6298				chr12	+	NonCoding	89434782	89437378
TC1300002618.mm.1	8.66	7.84	0.58	0.7	1.76	0.2443				chr13	-	NonCoding	106851900	106853846
TC1400000927.mm.1	7.99	7.18	0.5	0.23	1.76	0.1148				chr14	+	NonCoding	64796301	64798343
TC1400002542.mm.1	8.68	7.86	1.18	0.29	1.76	0.7606				chr14	-	NonCoding	93285490	93319354
TC1500001293.mm.1	8.19	7.37	1.15	0.2	1.76	0.5835				chr15	-	NonCoding	26772424	26774026
TC1500001609.mm.1	9.2	8.38	0.51	0.13	1.76	0.05	ENSMUST00000083878	Gm24696	predicted gene, 24696 [Source:MGI Symbol;Acc:MGI:5454473]	chr15	-	Small_RNA	61357871	61358004
TC1600000582.mm.1	9.58	8.77	0.49	0.68	1.76	0.3652	ENSMUST00000104347	Gm22543	predicted gene, 22543 [Source:MGI Symbol;Acc:MGI:5452320]	chr16	+	Small_RNA	40306219	40306312
TC1600001868.mm.1	8.5	7.68	0.36	0.35	1.76	0.007				chr16	-	NonCoding	67475353	67478677
TC1800000022.mm.1	6.37	5.56	0.3	0.19	1.76	0.0065				chr18	+	NonCoding	5005690	5008694
TC0100001049.mm.1	5.78	4.97	0.65	0.38	1.75	0.1115				chr1	+	NonCoding	115705536	115709294
TC0100001865.mm.1	5	4.19	0.2	0.55	1.75	0.1681	ENSMUST00000082947	Gm22265	predicted gene, 22265 [Source:MGI Symbol;Acc:MGI:5452042]	chr1	+	Small_RNA	192745571	192745686
TC0200002912.mm.1	8.85	8.04	0.17	0.68	1.75	0.2486	XR_140487.1	Gm10115	predicted gene 10115	chr2	-	Coding	6950439	6951680
TC0400000184.mm.1	6.19	5.38	0.37	0.74	1.75	0.0862				chr4	+	NonCoding	21849192	21852263
TC0900001450.mm.1	8.89	8.08	0.26	0.29	1.75	0.0075				chr9	+	NonCoding	110043525	110045715
TC1000003055.mm.1	7.5	6.69	1.46	0.39	1.75	0.8732				chr10	-	NonCoding	122031361	122032848
TC1100000723.mm.1	6.38	5.57	0.19	0.57	1.75	0.0172				chr11	+	NonCoding	59461495	59462970
TC1100001449.mm.1	5.54	4.73	0.89	0.46	1.75	0.069	ENSMUST00000158779	Gm24877	predicted gene, 24877	chr11	+	NonCoding	94958778	94958893
TC1100004004.mm.1	7.93	7.12	0.25	0.12	1.75	0.0002				chr11	-	NonCoding	110321917	110323246
TC1200000413.mm.1	12.36	11.55	0.44	0.18	1.75	0.0082				chr12	+	NonCoding	51134605	51134907
TC1200001161.mm.1	9.31	8.5	0.59	0.69	1.75	0.0725	ENSMUST00000122538	Gm23787	predicted gene, 23787 [Source:MGI Symbol;Acc:MGI:5453564]	chr12	+	Small_RNA	109684962	109685034
TC1600001887.mm.1	5.97	5.16	0.4	0.28	1.75	0.0071				chr16	-	NonCoding	74062050	74065853
TC1700001475.mm.1	6.02	5.21	0.82	0.48	1.75	0.1748				chr17	-	NonCoding	13538181	13539645
TC0100000084.mm.1	9	8.2	0.54	0.35	1.74	0.2796				chr1	+	NonCoding	15450631	15452334
TC0200001346.mm.1	10.5	9.71	0.28	0.52	1.74	0.0783	ENSMUST00000175694	Gm18953	predicted gene, 18953 [Source:MGI Symbol;Acc:MGI:5011138]	chr2	+	Multiple_Complex	90239483	90241423
TC0200001723.mm.1	12.16	11.36	1.02	0.24	1.74	0.0718	ENSMUST00000083911	Gm25189	predicted gene, 25189 [Source:MGI Symbol;Acc:MGI:5454966]	chr2	+	Small_RNA	117248271	117248434
TC0200004209.mm.1	6.37	5.58	0.42	0.55	1.74	0.3779				chr2	-	NonCoding	102185351	102186055
TC0500000104.mm.1	7.41	6.61	0.81	0.85	1.74	0.1795				chr5	+	NonCoding	14796464	14799499
TC0500001158.mm.1	8.91	8.11	0.21	0.21	1.74	0.0018				chr5	+	NonCoding	111109402	111111123
TC0600000017.mm.1	8.08	7.27	0.46	0.33	1.74	0.0143	ENSMUST00000181830	2210017G18Rik	RIKEN cDNA 2210017G18 gene	chr6	+	NonCoding	4919626	4920828
TC0600001218.mm.1	8	7.2	1.36	0.6	1.74	0.9056				chr6	+	NonCoding	111488675	111491614
TC0700001322.mm.1	8.11	7.31	0.42	0.36	1.74	0.0779				chr7	+	NonCoding	92902179	92902872
TC0700001341.mm.1	6.2	5.4	0.74	0.19	1.74	0.031				chr7	+	NonCoding	96800700	96802290
TC0700001848.mm.1	7.46	6.66	0.37	0.49	1.74	0.0785	NR_106027	Mir7060	microRNA 7060	chr7	+	Precursor_microRNA	127489251	127489387
TC0700002036.mm.1	4.64	3.85	0.65	0.62	1.74	0.1371	ENSMUST00000170892	Gm17387	predicted gene, 17387 [Source:MGI Symbol;Acc:MGI:4937021]	chr7	+	Coding	141029131	141029620
TC0800000121.mm.1	8.7	7.9	0.17	0.29	1.74	0.0048				chr8	+	NonCoding	13120355	13121331
TC0800001987.mm.1	5.86	5.06	0.35	0.36	1.74	0.0071				chr8	-	NonCoding	32132855	32135704
TC0900000960.mm.1	8.55	7.75	0.65	0.29	1.74	0.131				chr9	+	NonCoding	72275323	72291812
TC0900002341.mm.1	6.44	5.64	0.37	0.41	1.74	0.0276				chr9	-	NonCoding	55722426	55723553
TC0900003201.mm.1	7.5	6.71	0.86	0.31	1.74	0.1126				chr9	-	NonCoding	116143768	116147440
TC1000002124.mm.1	7.07	6.27	0.36	0.81	1.74	0.099				chr10	-	NonCoding	49236906	49237861
TC1100001477.mm.1	4.51	3.71	0.62	0.39	1.74	0.3578	ENSMUST00000125956; OTTMUST00000003876	Gm11534; RP23-151M22.9	predicted gene 11534 [Source:MGI Symbol;Acc:MGI:3650775]; putative novel transcript	chr11	+	NonCoding	95869154	95869724
TC1100003162.mm.1	9.6	8.8	0.47	0.3	1.74	0.0256				chr11	-	NonCoding	73310697	73312873
TC1200001850.mm.1	8.24	7.44	0.27	0.93	1.74	0.0349				chr12	-	NonCoding	67101497	67102984
TC1700000547.mm.1	4.81	4.01	0.55	0.23	1.74	0.1114				chr17	+	NonCoding	31912666	31913320
TC0300000469.mm.1	7.46	6.67	0.12	0.67	1.73	0.0375				chr3	+	NonCoding	59098531	59099326
TC0300002274.mm.1	7.45	6.66	0.38	0.31	1.73	0.0983				chr3	-	NonCoding	86832245	86834205
TC0600001582.mm.1	7.09	6.3	0.17	0.53	1.73	0.0162				chr6	+	NonCoding	134112881	134114157
TC0600002488.mm.1	8.34	7.54	1.02	0.63	1.73	0.7159				chr6	-	NonCoding	72372853	72374705
TC0700000586.mm.1	9.06	8.27	0.1	0.59	1.73	0.1208	NM_144556; ENSMUST00000039775; ENSMUST00000164725; ENSMUST00000169785; ENSMUST00000172001; BC098469; NM_144556.2; OTTMUST00000092521; OTTMUST00000092523; OTTMUST00000092524; OTTMUST00000092525; uc009ghz.1	Lgi4	leucine-rich repeat LGI family, member 4	chr7	+	Multiple_Complex	31059342	31070935
TC0700001327.mm.1	6.18	5.39	0.39	0.38	1.73	0.0441				chr7	+	NonCoding	94098144	94100276
TC1000001311.mm.1	8.77	7.98	1.56	0.82	1.73	0.6775				chr10	+	NonCoding	112348896	112349673
TC1200001176.mm.1	7.38	6.59	1.21	0.99	1.73	0.4096	NR_035424; NR_035424.1; uc011yti.1	Mir1193	microRNA 1193	chr12	+	Precursor_microRNA	109715671	109715791
TC1400001037.mm.1	6.92	6.13	0.51	0.33	1.73	0.2444				chr14	+	NonCoding	73583011	73586539
TC1500001132.mm.1	5.45	4.66	0.72	1.02	1.73	0.8987				chr15	+	NonCoding	103476729	103477791
TC1500001514.mm.1	9.62	8.83	0.89	0.23	1.73	0.4055				chr15	-	NonCoding	53272724	53275183
TC1600001432.mm.1	7.59	6.8	0.45	0.25	1.73	0.0473				chr16	-	NonCoding	28461118	28464374
TC1700002379.mm.1	8.36	7.57	0.84	0.34	1.73	0.3392				chr17	-	NonCoding	62838475	62840048
TC1700002603.mm.1	6.55	5.76	0.61	0.66	1.73	0.6632				chr17	-	NonCoding	81499592	81501804
TC1800000218.mm.1	6.3	5.51	0.77	0.89	1.73	0.6644				chr18	+	NonCoding	25858381	25859363
TC0100000596.mm.1	8.63	7.84	0.84	0.19	1.72	0.0461	ENSMUST00000178786	Gm25360	predicted gene, 25360 [Source:MGI Symbol;Acc:MGI:5455137]	chr1	+	Small_RNA	72226240	72226430
TC0100001146.mm.1	5.93	5.15	0.47	0.1	1.72	0.0201				chr1	+	NonCoding	129283107	129285593
TC0100002341.mm.1	7.02	6.24	0.41	0.74	1.72	0.0889				chr1	-	NonCoding	54069093	54070964
TC0100002658.mm.1	7.52	6.74	0.71	0.79	1.72	0.0335				chr1	-	NonCoding	80609104	80609684
TC0100003209.mm.1	6.23	5.45	0.37	0.33	1.72	0.027	ENSMUST00000157471	Gm23672	predicted gene, 23672 [Source:MGI Symbol;Acc:MGI:5453449]	chr1	-	Small_RNA	144609004	144609110
TC0200002110.mm.1	6.96	6.18	0.44	0.09	1.72	0.0213				chr2	+	NonCoding	141054576	141056098
TC0300001335.mm.1	6.16	5.38	0.18	0.61	1.72	0.226				chr3	+	NonCoding	131163163	131164077
TC0500000767.mm.1	7.12	6.34	0.44	0.34	1.72	0.0234				chr5	+	NonCoding	81519064	81522101
TC0500000775.mm.1	8.48	7.7	0.08	0.37	1.72	0.0034				chr5	+	NonCoding	81826816	81827823
TC0500001565.mm.1	7.77	6.98	0.56	0.68	1.72	0.0819				chr5	+	NonCoding	134670474	134670499
TC0500002361.mm.1	10.01	9.23	0.61	0.2	1.72	0.1288				chr5	-	NonCoding	48799010	48801279
TC0500002540.mm.1	8.74	7.97	0.77	0.62	1.72	0.8665				chr5	-	NonCoding	69168672	69170248
TC0600000139.mm.1	6.29	5.51	0.44	1.26	1.72	0.8223	ENSMUST00000184021	ST7-OT4_4	ST7 overlapping transcript 4 conserved region 4	chr6	+	NonCoding	17703231	17703416
TC0900002200.mm.1	8.52	7.74	0.78	0.3	1.72	0.0661				chr9	-	NonCoding	45395647	45396150
TC1000001602.mm.1	7.49	6.71	0.08	0.65	1.72	0.0451	NR_105880	Mir6915	microRNA 6915	chr10	+	Precursor_microRNA	128388832	128388900
TC1100003916.mm.1	8.36	7.57	0.56	0.42	1.72	0.0786				chr11	-	NonCoding	106177690	106180098
TC1100004155.mm.1	6.69	5.91	0.69	0.29	1.72	0.2624	ENSMUST00000118713	Gm11737	predicted gene 11737 [Source:MGI Symbol;Acc:MGI:3650525]	chr11	-	Multiple_Complex	118204712	118205179
TC1300000968.mm.1	11.15	10.37	0.55	0.3	1.72	0.1426				chr13	+	NonCoding	81726900	81727571
TC1400001296.mm.1	8.11	7.32	0.61	0.62	1.72	0.3068				chr14	+	NonCoding	119424535	119425260
TC1500001089.mm.1	10.72	9.94	0.44	0.32	1.72	0.1486	NM_008344; ENSMUST00000023807; BC012723; NM_008344.3; OTTMUST00000089026; uc011zzz.1	Igfbp6	insulin-like growth factor binding protein 6	chr15	+	Coding	102144186	102149512
TC1600000445.mm.1	7.41	6.63	0.8	0.86	1.72	0.409				chr16	+	NonCoding	32442904	32445333
TC1700002446.mm.1	6.2	5.42	0.2	0.34	1.72	0.0182				chr17	-	NonCoding	67245976	67247520
TC1800000299.mm.1	6.5	5.72	1.14	0.53	1.72	0.0996				chr18	+	NonCoding	34815947	34816913
TC1900000148.mm.1	6.41	5.62	0.47	0.82	1.72	0.2611	NM_001164634; NM_001164635; NM_031194; ENSMUST00000010251; ENSMUST00000170817; BC014762; NM_001164634.1; NM_001164635.1; NM_031194.5; uc008gmc.2; uc008gmd.2; uc012bia.1	Slc22a8	solute carrier family 22 (organic anion transporter), member 8	chr19	+	Coding	8591254	8611835
TC1900000358.mm.1	7.47	6.69	1.17	0.7	1.72	0.7029				chr19	+	NonCoding	22338980	22341807
TC1900001164.mm.1	5.88	5.1	0.04	0.5	1.72	0.0726				chr19	-	NonCoding	12470599	12473095
TC0100000510.mm.1	6.42	5.65	0.38	0.47	1.71	0.0728				chr1	+	NonCoding	62727808	62729437
TC0100003505.mm.1	10.73	9.96	0.33	0.3	1.71	0.0382	NM_010476; ENSMUST00000027989; ENSMUST00000111353; ENSMUST00000123230; ENSMUST00000133563; NM_010476.3; OTTMUST00000049128; OTTMUST00000049129; OTTMUST00000049158; OTTMUST00000049159; uc007dlp.1; uc007dlq.1	Hsd17b7	hydroxysteroid (17-beta) dehydrogenase 7	chr1	-	Multiple_Complex	169949535	169969241
TC0200001568.mm.1	7.51	6.74	0.32	0.78	1.71	0.4626				chr2	+	NonCoding	104649960	104651462
TC0800000856.mm.1	9.35	8.57	0.2	0.76	1.71	0.1043				chr8	+	NonCoding	76916227	76919353
TC0800000978.mm.1	7.62	6.85	0.47	0.46	1.71	0.1155	ENSMUST00000104339	Gm25506	predicted gene, 25506 [Source:MGI Symbol;Acc:MGI:5455283]	chr8	+	Small_RNA	85050207	85050276
TC0800002233.mm.1	9.69	8.92	0.87	0.3	1.71	0.0419	ENSMUST00000082748	Gm25813	predicted gene, 25813 [Source:MGI Symbol;Acc:MGI:5455590]	chr8	-	Small_RNA	52336915	52337105
TC0900002408.mm.1	11.28	10.5	0.43	0.6	1.71	0.1549				chr9	-	NonCoding	59419665	59421657
TC1000000474.mm.1	7.75	6.97	0.45	0.2	1.71	0.0291	ENSMUST00000157697	Gm25664	predicted gene, 25664 [Source:MGI Symbol;Acc:MGI:5455441]	chr10	+	Multiple_Complex	52904402	52909561
TC1000000575.mm.1	5.72	4.95	0.8	1.09	1.71	0.7884	NR_039568; NR_039568.1; uc029qxi.1	Mir5108	microRNA 5108	chr10	+	Precursor_microRNA	61774737	61774821
TC1000002230.mm.1	7.76	6.99	0.3	0.33	1.71	0.0023				chr10	-	NonCoding	60196678	60199469
TC1100001121.mm.1	5.72	4.95	0.41	0.13	1.71	0.0053				chr11	+	NonCoding	77343461	77345502
TC1800000269.mm.1	6.3	5.52	0.31	0.73	1.71	0.1758				chr18	+	NonCoding	33004531	33007663
TC1900000544.mm.1	13.54	12.77	0.95	0.17	1.71	0.4487	ENSMUST00000082712	Gm23300	predicted gene, 23300 [Source:MGI Symbol;Acc:MGI:5453077]	chr19	+	Small_RNA	38071929	38072053
TC0100001446.mm.1	7.98	7.21	0.39	0.19	1.7	0.021	NR_028518; NR_039543; NR_028518.1; uc011wul.1	Scarna3a; Mir1843b	small Cajal body-specific RNA 3A; microRNA 1843b	chr1	+	Multiple_Complex	159340283	159340424
TC0200001837.mm.1	8.87	8.11	0.48	0.62	1.7	0.0461				chr2	+	NonCoding	122044664	122045764
TC0200002559.mm.1	6.51	5.74	0.35	0.31	1.7	0.088				chr2	+	NonCoding	165995700	165998520
TC0200003747.mm.1	8.31	7.55	1.64	1.26	1.7	0.8808	ENSMUST00000112062	Gm11084	predicted gene 11084 [Source:MGI Symbol;Acc:MGI:3779315]	chr2	-	Coding	72971548	72986716
TC0300002990.mm.1	7.23	6.47	0.74	0.1	1.7	0.3274				chr3	-	NonCoding	135425237	135427932
TC0400000055.mm.1	7.5	6.73	0.65	0.48	1.7	0.2936				chr4	+	NonCoding	8597047	8599712
TC0400000883.mm.1	6.37	5.61	0.54	0.61	1.7	0.5211				chr4	+	NonCoding	88116495	88119373
TC0500000043.mm.1	8.88	8.12	0.76	0.5	1.7	0.8527	NM_054098; ENSMUST00000115421; BC006651; NM_054098.3; uc008wjg.1	Steap4	STEAP family member 4	chr5	+	Coding	7960472	7982213
TC0500003522.mm.1	4.4	3.63	0.6	0.31	1.7	0.1752				chr5	-	NonCoding	141307387	141308067
TC0500003551.mm.1	5.83	5.06	0.38	0.2	1.7	0.0319				chr5	-	NonCoding	143240633	143247894
TC0800000764.mm.1	8.82	8.05	0.51	0.42	1.7	0.0383				chr8	+	NonCoding	70730721	70741740
TC0800002785.mm.1	7.24	6.48	0.51	0.29	1.7	0.0061				chr8	-	NonCoding	102706049	102706790
TC0900001160.mm.1	10.02	9.26	0.84	0.18	1.7	0.0441	ENSMUST00000083947	Gm22866	predicted gene, 22866 [Source:MGI Symbol;Acc:MGI:5452643]	chr9	+	Small_RNA	90351995	90352171
TC0900001275.mm.1	5.61	4.85	1.26	0.69	1.7	0.4485	ENSMUST00000104205	Gm24338	predicted gene, 24338 [Source:MGI Symbol;Acc:MGI:5454115]	chr9	+	Small_RNA	101222952	101223078
TC0900003112.mm.1	7.32	6.56	0.19	0.35	1.7	0.016	NM_177771; ENSMUST00000068025; ENSMUST00000111933; ENSMUST00000111934; ENSMUST00000149190; ENSMUST00000150173; BC025563; NM_177771.5; OTTMUST00000056161; OTTMUST00000056162; OTTMUST00000056163; OTTMUST00000057228; OTTMUST00000057401; uc009rua.1; uc009rub.1; uc012hbj.1	Klhl18	kelch-like 18	chr9	-	Coding	110425926	110476694
TC0900003124.mm.1	6.13	5.37	0.63	0.27	1.7	0.1606	XR_105322.2	Gm20317	PREDICTED: predicted gene, 20317 (Gm20317), miscRNA.	chr9	-	NonCoding	111035745	111040496
TC0M00000008.mm.1	7.97	7.2	0.45	0.72	1.7	0.2284	ENSMUST00000082406	mt-Tk	mitochondrially encoded tRNA lysine [Source:MGI Symbol;Acc:MGI:102483]	chrM	+	tRNA	7700	7764
TC1000000607.mm.1	8.34	7.57	0.78	0.42	1.7	0.4823				chr10	+	NonCoding	63617371	63618844
TC1000000665.mm.1	9.31	8.54	0.64	0.3	1.7	0.0391				chr10	+	NonCoding	69642911	69644842
TC1000001007.mm.1	5.51	4.74	0.68	0.75	1.7	0.4443				chr10	+	NonCoding	83482693	83482725
TC1000002243.mm.1	7.37	6.61	1.13	0.26	1.7	0.3227				chr10	-	NonCoding	61440943	61442413
TC1100001064.mm.1	7.25	6.48	0.24	0.21	1.7	0.012				chr11	+	NonCoding	75208556	75210606
TC1200000691.mm.1	9.32	8.55	0.77	0.47	1.7	0.4365				chr12	+	NonCoding	77320312	77323623
TC1200001997.mm.1	8.56	7.79	0.56	0.53	1.7	0.1415	NR_028544; NR_037207; NR_028544.1; uc011yoh.1	Scarna3b; Mir1843a	small Cajal body-specific RNA 3B; microRNA 1843a	chr12	-	Multiple_Complex	80391613	80391751
TC1400000183.mm.1	7.67	6.9	0.46	0.51	1.7	0.095				chr14	+	NonCoding	21190590	21192398
TC1700000197.mm.1	6.27	5.5	1.15	0.36	1.7	0.2599				chr17	+	NonCoding	17107943	17110251
TC1800000030.mm.1	6.53	5.76	1.24	0.4	1.7	0.2779	ENSMUST00000116893	Gm22709	predicted gene, 22709 [Source:MGI Symbol;Acc:MGI:5452486]	chr18	+	Precursor_microRNA	5614473	5614583
TCUn_JH58430400000005.mm.1	10.95	10.19	0.38	0.49	1.7	0.0761	NR_003518; uc029xhj.1; uc029xho.1	Pisd-ps3	phosphatidylserine decarboxylase, pseudogene 3	chrUn_JH584304	-	Multiple_Complex	17987	59690
TC0100001890.mm.1	6.33	5.58	0.87	0.69	1.69	0.6175				chr1	-	NonCoding	3309365	3311078
TC0100002896.mm.1	5.68	4.93	0.61	0.18	1.69	0.1885				chr1	-	NonCoding	106604784	106606870
TC0200005274.mm.1	6.22	5.46	0.36	0.35	1.69	0.0417				chr2	-	NonCoding	172468446	172468929
TC0400001711.mm.1	8.76	8	0.66	0.14	1.69	0.1411				chr4	+	NonCoding	137596767	137600547
TC0400001719.mm.1	5.97	5.22	0.83	0.55	1.69	0.0579	ENSMUST00000146658; OTTMUST00000023061	2310026L22Rik; RP23-22M2.1	RIKEN cDNA 2310026L22 gene [Source:MGI Symbol;Acc:MGI:1916844]; novel transcript (2310026L22Rik)	chr4	+	NonCoding	138215714	138216189
TC0400002880.mm.1	4.88	4.12	0.32	0.41	1.69	0.0162				chr4	-	NonCoding	76201439	76204338
TC0400002903.mm.1	6.51	5.75	0.57	0.28	1.69	0.091				chr4	-	NonCoding	77726612	77728730
TC0400003486.mm.1	8.18	7.42	0.69	0.33	1.69	0.457				chr4	-	NonCoding	123629913	123632135
TC0500001811.mm.1	9.87	9.12	0.59	0.36	1.69	0.0459				chr5	+	NonCoding	147474834	147476068
TC0600002801.mm.1	5.71	4.95	0.85	0.13	1.69	0.4079				chr6	-	NonCoding	97282989	97284405
TC0700001092.mm.1	6.46	5.7	0.41	0.37	1.69	0.0146				chr7	+	NonCoding	75647732	75649689
TC0700001962.mm.1	6.99	6.23	0.61	0.54	1.69	0.1726				chr7	+	NonCoding	135566857	135568126
TC0800000292.mm.1	6.99	6.23	0.45	0.42	1.69	0.1124	ENSMUST00000120569	Gm15815	predicted gene 15815 [Source:MGI Symbol;Acc:MGI:3801793]	chr8	+	Multiple_Complex	23127456	23127710
TC0X00003360.mm.1	7.31	6.55	0.29	0.36	1.69	0.0122	NM_133211; ENSMUST00000060719; ENSMUST00000112161; ENSMUST00000112164; ENSMUST00000137492; ENSMUST00000145284; ENSMUST00000149507; BC120596; BC132385; NM_133211.3; OTTMUST00000046750; OTTMUST00000046751; OTTMUST00000046752; OTTMUST00000046753; OTTMUST00000046754; OTTMUST00000046755	Tlr7	toll-like receptor 7	chrX	-	Multiple_Complex	167304929	167330558
TC1000002617.mm.1	6.04	5.28	0.14	0.51	1.69	0.0477				chr10	-	NonCoding	86092158	86092801
TC1100004213.mm.1	8.43	7.68	0.45	0.36	1.69	0.04				chr11	-	NonCoding	120546732	120547423
TC1200000905.mm.1	6.48	5.73	1.03	0.39	1.69	0.3597				chr12	+	NonCoding	89348487	89352102
TC1300002336.mm.1	9.98	9.22	0.34	0.5	1.69	0.0926				chr13	-	NonCoding	75874819	75875496
TC1400001666.mm.1	9.83	9.07	0.55	0.38	1.69	0.1574	NR_028531; NR_028531.1; uc011zid.1	Snord69	small nucleolar RNA, C/D box 69	chr14	-	Small_RNA	31014287	31014366
TC1500000168.mm.1	8.75	8	0.65	1.33	1.69	0.92	NR_106071	Mir7212	microRNA 7212	chr15	+	Precursor_microRNA	25948227	25948287
TC0100000796.mm.1	5.96	5.21	0.09	0.24	1.68	0.0031				chr1	+	NonCoding	86826101	86829655
TC0100002120.mm.1	8.31	7.57	0.12	0.64	1.68	0.0659				chr1	-	NonCoding	30865504	30868538
TC0200004254.mm.1	7.55	6.8	0.91	0.63	1.68	0.2991				chr2	-	NonCoding	105000327	105001101
TC0200004488.mm.1	7.36	6.61	0.46	0.23	1.68	0.0611	ENSMUST00000118847	Gm14001	predicted gene 14001 [Source:MGI Symbol;Acc:MGI:3650180]	chr2	-	Multiple_Complex	121401145	121401391
TC0200005236.mm.1	7.27	6.53	0.79	0.44	1.68	0.3073				chr2	-	NonCoding	169624056	169628318
TC0300001564.mm.1	6.32	5.57	0.41	0.64	1.68	0.1602				chr3	+	NonCoding	156703900	156705227
TC0400001040.mm.1	5.56	4.81	0.6	0.51	1.68	0.2787				chr4	+	NonCoding	101808239	101810693
TC0600000504.mm.1	11.86	11.11	0.53	0.66	1.68	0.3171				chr6	+	NonCoding	45306124	45307386
TC0600001438.mm.1	5.68	4.93	0.46	0.45	1.68	0.1388				chr6	+	NonCoding	124965621	124968062
TC0700004487.mm.1	7.48	6.73	0.49	0.5	1.68	0.3915	NM_007403; ENSMUST00000026546; ENSMUST00000106069; ENSMUST00000128332; ENSMUST00000132903; ENSMUST00000148670; ENSMUST00000149915; ENSMUST00000156647; ENSMUST00000173209; BC025584; NM_007403.2; OTTMUST00000050398; OTTMUST00000050399; OTTMUST00000050400; OTTMUST00000050401; OTTMUST00000050402; OTTMUST00000050403; OTTMUST00000050404; OTTMUST00000098318	Adam8	a disintegrin and metallopeptidase domain 8	chr7	-	Multiple_Complex	139978932	139992562
TC0800000427.mm.1	8.41	7.67	0.43	0.07	1.68	0.034				chr8	+	NonCoding	35594236	35596379
TC0800000999.mm.1	7.27	6.52	0.4	0.38	1.68	0.012				chr8	+	NonCoding	86002173	86003684
TC0800001827.mm.1	9.01	8.26	0.61	1.24	1.68	0.0872	ENSMUST00000178899	Gm21182	predicted gene, 21182 [Source:MGI Symbol;Acc:MGI:5434537]	chr8	-	Pseudogene	20556695	20557333
TC0900002242.mm.1	6.72	5.98	1.57	0.93	1.68	0.4359				chr9	-	NonCoding	48694477	48697630
TC1100000164.mm.1	5.66	4.91	0.48	0.32	1.68	0.2471	NM_176982; ENSMUST00000061327; ENSMUST00000109635; BC125589; BC125591; NM_176982.2; OTTMUST00000011597; OTTMUST00000011598; uc007ibt.1; uc007ibu.1	Fbxo48	F-box protein 48	chr11	+	Coding	16951375	16954772
TC1100001317.mm.1	7.54	6.8	0.34	0.31	1.68	0.0109	NM_001199045; NM_001199046; NM_001199047; NM_019756; ENSMUST00000020821; ENSMUST00000069503; ENSMUST00000108030; ENSMUST00000164931; ENSMUST00000167178; BC026465; BC132325; NM_001199045.1; NM_001199046.1; NM_001199047.1; NM_019756.3; OTTMUST00000002390; OTTMUST00000002391; OTTMUST00000002392; OTTMUST00000090005; uc007ksr.1; uc007kss.1; uc007kst.2; uc007ksu.2	Tubd1	tubulin, delta 1	chr11	+	Coding	86544991	86567360
TC1100001763.mm.1	7.4	6.65	0.4	0.27	1.68	0.0037	ENSMUST00000119992	Gm11653	predicted gene 11653 [Source:MGI Symbol;Acc:MGI:3651873]	chr11	+	Multiple_Complex	105875905	105876913
TC1100001982.mm.1	6.74	5.99	0.5	0.48	1.68	0.1133	NR_105898	Mir6933	microRNA 6933	chr11	+	Precursor_microRNA	118002270	118002350
TC1100002284.mm.1	5.33	4.58	0.41	0.23	1.68	0.0186	ENSMUST00000118065	Gm12028	predicted gene 12028 [Source:MGI Symbol;Acc:MGI:3651191]	chr11	-	Multiple_Complex	19749419	19750066
TC1100002701.mm.1	7.86	7.12	0.32	0.95	1.68	0.6401	XR_141084.1	LOC100861762	PREDICTED: uncharacterized LOC100861762 (LOC100861762), miscRNA.	chr11	-	NonCoding	51791380	51800752
TC1100004237.mm.1	7.4	6.65	0.59	0.56	1.68	0.2478				chr11	-	NonCoding	120975956	120980577
TC1200000704.mm.1	6.11	5.36	0.67	0.52	1.68	0.0904				chr12	+	NonCoding	78321882	78323085
TC1200001354.mm.1	5.7	4.95	0.77	0.4	1.68	0.0641				chr12	-	NonCoding	4346011	4346824
TC1200002259.mm.1	6.67	5.92	0.47	0.53	1.68	0.1549				chr12	-	NonCoding	102859741	102861449
TC1300002455.mm.1	6.4	5.65	0.37	0.21	1.68	0.0524	XR_141188.1	Gm20064	PREDICTED: predicted gene, 20064 (Gm20064), miscRNA.	chr13	-	NonCoding	95218193	95219690
TC1400001067.mm.1	8.99	8.25	0.43	0.16	1.68	0.0213	NM_013745; ENSMUST00000022586; BC056192; NM_013745.5; uc007ure.1	Nufip1	nuclear fragile X mental retardation protein interacting protein 1	chr14	+	Coding	76110891	76137379
TC1400001317.mm.1	7.24	6.49	0.81	0.23	1.68	0.169				chr14	+	NonCoding	121164364	121168257
TC1600001934.mm.1	5.61	4.87	0.44	0.32	1.68	0.0613	ENSMUST00000114231	Gm11146	predicted gene 11146 [Source:MGI Symbol;Acc:MGI:3779400]	chr16	-	Coding	77588578	77602094
TC1700000959.mm.1	6.42	5.67	0.43	0.45	1.68	0.0195				chr17	+	NonCoding	51850239	51852515
TC0100000772.mm.1	6.89	6.15	0.46	0.32	1.67	0.0153				chr1	+	NonCoding	85799836	85803626
TC0100001515.mm.1	7.48	6.74	0.53	0.29	1.67	0.0609				chr1	+	NonCoding	165282953	165284349
TC0100003833.mm.1	7.15	6.41	0.78	0.29	1.67	0.1948	ENSMUST00000158533	Gm23583	predicted gene, 23583	chr1	-	NonCoding	192998286	192998574
TC0200000972.mm.1	7.81	7.07	0.18	0.6	1.67	0.0811				chr2	+	NonCoding	67668237	67669107
TC0200002105.mm.1	4.78	4.04	0.53	0.57	1.67	0.1123				chr2	+	NonCoding	140605196	140607211
TC0200002862.mm.1	5.13	4.39	2.28	1.08	1.67	0.2522				chr2	-	NonCoding	4618482	4621571
TC0200003041.mm.1	8.79	8.05	0.78	0.18	1.67	0.0849				chr2	-	NonCoding	18389215	18390881
TC0200003597.mm.1	8.15	7.41	0.79	0.24	1.67	0.4274	XM_988334.2	Gm13570	predicted gene 13570	chr2	-	Multiple_Complex	60098346	60099088
TC0200004167.mm.1	5.03	4.29	0.37	0.12	1.67	0.0174				chr2	-	NonCoding	93950572	93952152
TC0200004297.mm.1	8.85	8.11	0.46	0.25	1.67	0.0701	NM_029790; ENSMUST00000081631; ENSMUST00000138533; ENSMUST00000145535; ENSMUST00000147376; ENSMUST00000147770; BC106186; BC115926; BC117549; NM_029790.3; OTTMUST00000035826; OTTMUST00000035827; OTTMUST00000035828; OTTMUST00000035829; OTTMUST00000035830; uc008llv.1; uc008llw.1; uc008llx.1	Mettl15	methyltransferase like 15	chr2	-	Multiple_Complex	109092297	109280748
TC0400002988.mm.1	6.74	6	0.46	0.42	1.67	0.0608				chr4	-	NonCoding	87023852	87025645
TC0500000578.mm.1	6.69	5.96	0.37	0.44	1.67	0.0863				chr5	+	NonCoding	60016287	60043022
TC0500001563.mm.1	8.19	7.45	0.41	1.6	1.67	0.5389				chr5	+	NonCoding	134669251	134669278
TC0500001704.mm.1	7.07	6.33	0.76	0.68	1.67	0.2136				chr5	+	NonCoding	141297143	141298103
TC0600000730.mm.1	6.59	5.86	0.29	0.7	1.67	0.0912				chr6	+	NonCoding	61974782	61977129
TC0600002005.mm.1	6.37	5.63	0.34	0.26	1.67	0.0105				chr6	-	NonCoding	30807585	30809199
TC0700002158.mm.1	7.15	6.4	0.21	0.31	1.67	0.0139	NR_028416; NR_028416.1; uc012ewt.1	D630041G03Rik	RIKEN cDNA D630041G03 gene; RIKEN cDNA D630041G03 gene (D630041G03Rik), non-coding RNA.	chr7	-	Multiple_Complex	4467245	4470884
TC0900003179.mm.1	13.68	12.95	0.25	0.38	1.67	0.0311	ENSMUST00000053150	Rps27rt	ribosomal protein S27, retrogene	chr9	-	Coding	114982366	114982739
TC0X00002172.mm.1	6.67	5.93	0.58	0.31	1.67	0.2819				chrX	-	NonCoding	49250071	49255430
TC1000002839.mm.1	8.84	8.1	0.39	0.37	1.67	0.056				chr10	-	NonCoding	108806670	108808914
TC1100000345.mm.1	7.71	6.97	0.44	0.65	1.67	0.3026				chr11	+	NonCoding	32647560	32650780
TC1100003408.mm.1	9.95	9.21	0.67	0.17	1.67	0.2502				chr11	-	NonCoding	84087760	84090053
TC1100003458.mm.1	7.83	7.09	0.13	1.44	1.67	0.9617				chr11	-	NonCoding	86791594	86792603
TC1200001186.mm.1	9.27	8.53	0.96	1.39	1.67	0.0843	NR_029651; NR_029651.1; uc011ytr.1	Mir300	microRNA 300; microRNA 300 (Mir300), microRNA.	chr12	+	Multiple_Complex	109724305	109724394
TC1400001185.mm.1	5.58	4.84	0.35	0.41	1.67	0.1386				chr14	+	NonCoding	103390124	103390884
TC1400001771.mm.1	11.26	10.51	0.21	0.3	1.67	0.0067	XR_141237.1	Gm19521	PREDICTED: predicted gene, 19521 (Gm19521), miscRNA.	chr14	-	NonCoding	39389520	39392229
TC1400001899.mm.1	8.24	7.5	0.43	0.65	1.67	0.3913	XR_105652.2	Gm20266	PREDICTED: predicted gene, 20266, transcript variant 2 (Gm20266), miscRNA.	chr14	-	NonCoding	45346738	45349073
TC1500000062.mm.1	6.04	5.3	0.51	1.04	1.67	0.9801	NM_198024; ENSMUST00000053308; ENSMUST00000166524; BC058706; uc029snm.1; uc029snn.1	Ranbp3l	RAN binding protein 3-like; RAN binding protein 3-like (Ranbp3l), mRNA.	chr15	+	Coding	8967949	9067333
TC1600000590.mm.1	9.82	9.08	0.54	0.65	1.67	0.3816				chr16	+	NonCoding	40476696	40478123
TC1700002754.mm.1	10.88	10.14	0.09	0.65	1.67	0.0128				chr17	-	NonCoding	94725955	94726965
TC1800001658.mm.1	5.57	4.83	0.51	0.33	1.67	0.1324				chr18	-	NonCoding	80302160	80303680
TC0100000341.mm.1	8.15	7.42	0.82	0.74	1.66	0.3987				chr1	+	NonCoding	44590626	44594483
TC0100000468.mm.1	8.27	7.54	0.58	0.53	1.66	0.2582				chr1	+	NonCoding	60284819	60286196
TC0200000458.mm.1	9.44	8.71	0.56	0.41	1.66	0.0067	ENSMUST00000083324	Gm23969	predicted gene, 23969 [Source:MGI Symbol;Acc:MGI:5453746]	chr2	+	Small_RNA	26911261	26911334
TC0200001416.mm.1	11.3	10.57	0.39	0.87	1.66	0.5033				chr2	+	NonCoding	92542176	92542206
TC0300000796.mm.1	8.59	7.86	0.63	0.15	1.66	0.1075				chr3	+	NonCoding	90342098	90343471
TC0400001296.mm.1	11.51	10.78	0.2	0.4	1.66	0.0418				chr4	+	NonCoding	117699075	117704020
TC0400002163.mm.1	4.94	4.21	0.11	0.35	1.66	0.0075				chr4	-	NonCoding	6853972	6855476
TC0500003342.mm.1	9.11	8.38	0.55	0.62	1.66	0.2789				chr5	-	NonCoding	131905695	131906442
TC0600001274.mm.1	8.53	7.8	0.45	0.87	1.66	0.5564	ENSMUST00000158509	Gm24767	predicted gene, 24767 [Source:MGI Symbol;Acc:MGI:5454544]	chr6	+	Precursor_microRNA	115099554	115099648
TC0600002961.mm.1	5.99	5.26	0.62	0.39	1.66	0.0681	NR_028546; NR_028546.1; uc012eqp.1	Snora7a	small nucleolar RNA, H/ACA box 7A	chr6	-	Small_RNA	115807975	115808114
TC0700001094.mm.1	8.76	8.03	0.94	0.34	1.66	0.2523				chr7	+	NonCoding	75691789	75692441
TC0700002930.mm.1	8.81	8.08	0.66	0.2	1.66	0.0196	ENSMUST00000102225	Gm24938	predicted gene, 24938 [Source:MGI Symbol;Acc:MGI:5454715]	chr7	-	Precursor_microRNA	42605156	42605265
TC0700003743.mm.1	6.78	6.05	0.34	0.23	1.66	0.0396	NM_001080995; ENSMUST00000032877; BC066148; uc009iih.1; uc009iii.1	Ddias	DNA damage-induced apoptosis suppressor	chr7	-	Coding	92857526	92874232
TC0900001598.mm.1	6.01	5.28	0.32	0.31	1.66	0.0068	NR_002902; NR_002902.1; uc009scg.1	Snora62	small nucleolar RNA, H/ACA box 62	chr9	+	Small_RNA	120130415	120130563
TC0X00000645.mm.1	9.29	8.56	0.33	0.37	1.66	0.0805	ENSMUST00000104121	n-R5s8	nuclear encoded rRNA 5S 8 [Source:MGI Symbol;Acc:MGI:4421742]	chrX	+	Ribosomal	71131237	71131354
TC1100001366.mm.1	6.71	5.97	0.37	0.28	1.66	0.015				chr11	+	NonCoding	88127291	88129953
TC1100002045.mm.1	8.53	7.8	0.46	0.23	1.66	0.0855	NM_133223; ENSMUST00000018156; ENSMUST00000134322; ENSMUST00000142229; BC117028; BC119041; NM_133223.4; OTTMUST00000009207; OTTMUST00000009208; OTTMUST00000009209; uc007mug.1	Rac3	RAS-related C3 botulinum substrate 3	chr11	+	Multiple_Complex	120721468	120723969
TC1200000918.mm.1	6.77	6.04	1.47	0.38	1.66	0.9631				chr12	+	NonCoding	89712773	89714218
TC1200001825.mm.1	7.69	6.96	0.35	0.48	1.66	0.0715	ENSMUST00000116699	Gm24590	predicted gene, 24590 [Source:MGI Symbol;Acc:MGI:5454367]	chr12	-	Precursor_microRNA	62598892	62599010
TC1300001478.mm.1	7.52	6.79	0.35	0.19	1.66	0.0039				chr13	-	NonCoding	14512832	14516364
TC1300001712.mm.1	5.74	5.01	0.64	0.39	1.66	0.2073				chr13	-	NonCoding	28694001	28698966
TC1300002202.mm.1	8.72	7.98	0.78	1.25	1.66	0.6168	ENSMUST00000158467	Gm25654	predicted gene, 25654 [Source:MGI Symbol;Acc:MGI:5455431]	chr13	-	Small_RNA	64296437	64296524
TC1800001591.mm.1	6.96	6.23	0.35	0.73	1.66	0.3071	ENSMUST00000158610	Gm23119	predicted gene, 23119 [Source:MGI Symbol;Acc:MGI:5452896]	chr18	-	Small_RNA	74778561	74778700
TC1900000880.mm.1	5.77	5.04	0.25	0.18	1.66	0.0131				chr19	-	NonCoding	3441489	3441947
TC1900001654.mm.1	8.13	7.4	1.05	0.5	1.66	0.1389				chr19	-	NonCoding	50570933	50573183
TC0100000401.mm.1	6.27	5.55	0.61	0.39	1.65	0.2642				chr1	+	NonCoding	55244349	55245854
TC0100002828.mm.1	7.93	7.21	0.56	0.31	1.65	0.3487				chr1	-	NonCoding	93122892	93124053
TC0200001120.mm.1	11.4	10.68	0.49	0.31	1.65	0.0346	ENSMUST00000122366	Gm13669	predicted gene 13669 [Source:MGI Symbol;Acc:MGI:3651174]	chr2	+	Multiple_Complex	75808358	75808814
TC0200005141.mm.1	8.74	8.02	0.36	0.26	1.65	0.0226				chr2	-	NonCoding	165017010	165019932
TC0300000487.mm.1	11.14	10.42	0.31	0.21	1.65	0.0064	XR_140591.1	Gm19816	PREDICTED: predicted gene, 19816 (Gm19816), miscRNA.	chr3	+	NonCoding	60577699	60581360
TC0300001938.mm.1	4.69	3.97	0.61	0.39	1.65	0.5379				chr3	-	NonCoding	50400282	50404283
TC0400002742.mm.1	5.59	4.87	0.33	0.13	1.65	0.0118	NM_146920; ENSMUST00000059608; BC127983; NM_146920.2; OTTMUST00000017482; uc008szd.1	Olfr267	olfactory receptor 267	chr4	-	Coding	58784779	58785722
TC0400003235.mm.1	6.21	5.49	0.42	0.21	1.65	0.0152				chr4	-	NonCoding	108052367	108055221
TC0500000204.mm.1	6.12	5.4	0.43	0.52	1.65	0.1789				chr5	+	NonCoding	24153294	24155888
TC0500002495.mm.1	6.81	6.1	0.51	0.31	1.65	0.0085				chr5	-	NonCoding	65680014	65682344
TC0600001811.mm.1	4.58	3.86	0.45	0.52	1.65	0.1579				chr6	-	NonCoding	5942885	5954459
TC0700004255.mm.1	4.52	3.8	0.41	0.15	1.65	0.0393				chr7	-	NonCoding	125328958	125329014
TC0800000904.mm.1	4.96	4.24	0.44	0.13	1.65	0.0175	ENSMUST00000166673	Gm17072	predicted gene 17072 [Source:MGI Symbol;Acc:MGI:4937899]	chr8	+	Multiple_Complex	81827663	81829275
TC0800002367.mm.1	6.35	5.63	0.75	0.22	1.65	0.3359				chr8	-	NonCoding	69605109	69608991
TC1100003366.mm.1	7.22	6.5	0.36	0.12	1.65	0.0046	NM_009839; ENSMUST00000021040; ENSMUST00000100722; BC100457; NM_009839.2; OTTMUST00000001778; OTTMUST00000001779	Cct6b	chaperonin containing Tcp1, subunit 6b (zeta)	chr11	-	Coding	82719248	82764321
TC1300001668.mm.1	8.13	7.42	0.43	0.93	1.65	0.3526	ENSMUST00000082877	Gm22358	predicted gene, 22358 [Source:MGI Symbol;Acc:MGI:5452135]	chr13	-	Small_RNA	24811447	24811568
TC1600001976.mm.1	9.45	8.73	0.74	0.28	1.65	0.0381	NM_011782; ENSMUST00000023611; BC138619; BC138620; NM_011782.2; uc007ztw.1	Adamts5	a disintegrin-like and metallopeptidase (reprolysin type) with thrombospondin type 1 motif, 5 (aggrecanase-2)	chr16	-	Coding	85858157	85901125
TC1700001116.mm.1	6.04	5.32	1.03	0.81	1.65	0.999				chr17	+	NonCoding	70429312	70430127
TC1800000722.mm.1	7.16	6.43	0.77	0.47	1.65	0.4478				chr18	+	NonCoding	68213066	68215014
TC0100002986.mm.1	8.24	7.52	0.18	0.58	1.64	0.0167				chr1	-	NonCoding	123827299	123830159
TC0200000292.mm.1	6.79	6.08	0.58	0.73	1.64	0.074				chr2	+	NonCoding	18050875	18053233
TC0200000688.mm.1	7.68	6.97	0.31	0.7	1.64	0.0904				chr2	+	NonCoding	37463345	37464700
TC0200001192.mm.1	5.34	4.63	0.46	0.11	1.64	0.0641				chr2	+	NonCoding	82232660	82233600
TC0200001403.mm.1	6.74	6.03	0.61	0.49	1.64	0.2092				chr2	+	NonCoding	92282319	92283619
TC0200002914.mm.1	7.48	6.76	0.45	0.65	1.64	0.0747				chr2	-	NonCoding	7024271	7026516
TC0500000140.mm.1	6.8	6.09	0.61	0.37	1.64	0.0368				chr5	+	NonCoding	19273176	19275755
TC0500003358.mm.1	8.96	8.25	0.18	0.76	1.64	0.1031				chr5	-	NonCoding	132516098	132517093
TC0500003690.mm.1	8.17	7.46	0.24	0.54	1.64	0.0704				chr5	-	NonCoding	150652711	150655661
TC0600000745.mm.1	6.28	5.56	0.14	0.38	1.64	0.0584				chr6	+	NonCoding	63649999	63651213
TC0800000464.mm.1	4.79	4.07	0.32	0.17	1.64	0.0028				chr8	+	NonCoding	39121070	39123975
TC0800001776.mm.1	9.22	8.51	0.43	0.6	1.64	0.1264				chr8	-	NonCoding	16912724	16913988
TC0800002467.mm.1	7.49	6.78	0.07	0.52	1.64	0.1522				chr8	-	NonCoding	72523966	72529415
TC0X00000183.mm.1	4.37	3.66	0.31	0.22	1.64	0.0352				chrX	+	NonCoding	17280676	17282884
TC1000001251.mm.1	10.63	9.92	0.67	0.26	1.64	0.0393	ENSMUST00000082498	Gm25587	predicted gene, 25587 [Source:MGI Symbol;Acc:MGI:5455364]	chr10	+	Small_RNA	105040273	105040438
TC1000002889.mm.1	4.83	4.11	0.33	0.22	1.64	0.0453				chr10	-	NonCoding	114769715	114771324
TC1200001178.mm.1	8.13	7.42	0.42	1.13	1.64	0.4107	NR_030261; NR_030261.1; uc011ytk.1	Mir543	microRNA 543	chr12	+	Precursor_microRNA	109717256	109717335
TC1300001221.mm.1	7.19	6.48	0.22	0.69	1.64	0.2487				chr13	+	NonCoding	109461138	109463840
TC1400000544.mm.1	6.14	5.43	0.31	0.4	1.64	0.0192				chr14	+	NonCoding	49220898	49223364
TC1400002541.mm.1	9.78	9.07	0.81	0.25	1.64	0.4579				chr14	-	NonCoding	93276309	93277992
TC1600001441.mm.1	6.48	5.77	0.47	0.56	1.64	0.5769	NM_001284375; NM_175650; ENSMUST00000075806; ENSMUST00000142681; ENSMUST00000143373; ENSMUST00000152040; BC115739; NM_175650.4; OTTMUST00000063782; OTTMUST00000063783; OTTMUST00000063784; OTTMUST00000063785; uc007yvy.2; uc012aea.1; uc012aeb.1	Atp13a5	ATPase type 13A5	chr16	-	Coding	29231851	29378732
TC1700000856.mm.1	8.87	8.15	1.62	1.37	1.64	0.3546				chr17	+	NonCoding	45408332	45408356
TC1700001523.mm.1	6.14	5.43	0.63	0.58	1.64	0.2728	XR_105841.1	Gm19747	PREDICTED: predicted gene, 19747 (Gm19747), miscRNA.	chr17	-	NonCoding	17910617	17913148
TC1700001850.mm.1	7.67	6.95	0.47	0.71	1.64	0.2462	ENSMUST00000158078	Gm25555	predicted gene, 25555 [Source:MGI Symbol;Acc:MGI:5455332]	chr17	-	Ribosomal	32804867	32804977
TC1800000517.mm.1	7.16	6.45	0.34	0.44	1.64	0.0278				chr18	+	NonCoding	51122107	51125590
TC0100000198.mm.1	8.22	7.52	0.59	0.17	1.63	0.2392	ENSMUST00000095050	Gm19680	predicted gene, 19680 [Source:MGI Symbol;Acc:MGI:5011865]	chr1	+	Pseudogene	31615458	31616843
TC0100002834.mm.1	7.4	6.69	0.09	0.12	1.63	0.0005				chr1	-	NonCoding	93475173	93478380
TC0200003006.mm.1	6.51	5.8	0.52	0.39	1.63	0.2436				chr2	-	NonCoding	15031801	15034176
TC0200003475.mm.1	8.16	7.46	0.24	1.18	1.63	0.174				chr2	-	NonCoding	45029872	45031401
TC0300000422.mm.1	7.88	7.18	0.6	0.19	1.63	0.283				chr3	+	NonCoding	55290944	55291945
TC0300000936.mm.1	11.19	10.48	0.87	0.19	1.63	0.0954	ENSMUST00000102024	Gm24830	predicted gene, 24830 [Source:MGI Symbol;Acc:MGI:5454607]	chr3	+	Small_RNA	96328425	96328590
TC0300000942.mm.1	11.19	10.48	0.87	0.19	1.63	0.0954	ENSMUST00000083360	Gm26232	predicted gene, 26232 [Source:MGI Symbol;Acc:MGI:5456009]	chr3	+	Small_RNA	96450446	96450611
TC0300002517.mm.1	11.19	10.48	0.87	0.19	1.63	0.0954	NR_004413.2	Rnu1b6	U1b6 small nuclear RNA	chr3	-	Small_RNA	96460024	96460189
TC0500000504.mm.1	5.82	5.11	0.34	1.02	1.63	0.8201				chr5	+	NonCoding	48279667	48281420
TC0500000761.mm.1	6.73	6.02	0.98	0.22	1.63	0.2526				chr5	+	NonCoding	81318168	81324170
TC0500001387.mm.1	7.51	6.81	0.55	0.48	1.63	0.1812				chr5	+	NonCoding	122289212	122290872
TC0500003698.mm.1	6.48	5.77	0.38	0.6	1.63	0.1872				chr5	-	NonCoding	151204013	151206209
TC0800000489.mm.1	5.64	4.94	0.24	0.53	1.63	0.037				chr8	+	NonCoding	41242212	41243139
TC0800002473.mm.1	5.58	4.88	0.54	0.36	1.63	0.0504				chr8	-	NonCoding	72952343	72952726
TC0900000901.mm.1	8.77	8.06	0.27	0.33	1.63	0.0105	XR_140948.1	Gm19304	PREDICTED: predicted gene, 19304 (Gm19304), miscRNA.	chr9	+	NonCoding	68906854	68909035
TC0900001727.mm.1	5.69	4.98	0.38	0.57	1.63	0.1128				chr9	-	NonCoding	8087636	8091509
TC0X00000730.mm.1	6.29	5.59	0.34	0.69	1.63	0.1079	OTTMUST00000042950	Xlr3e-ps	X-linked lymphocyte-regulated 3E, pseudogene	chrX	+	Multiple_Complex	74912417	74920320
TC1000002162.mm.1	7.33	6.62	0.28	0.36	1.63	0.1293	XR_140983.1	LOC100862347	PREDICTED: uncharacterized LOC100862347 (LOC100862347), miscRNA.	chr10	-	NonCoding	53083416	53109614
TC1000002817.mm.1	5.7	5	0.38	0.13	1.63	0.0077				chr10	-	NonCoding	107199920	107205574
TC1100001415.mm.1	6.77	6.06	0.22	0.32	1.63	0.0128				chr11	+	NonCoding	93557381	93561517
TC1100001662.mm.1	9.75	9.05	0.82	0.26	1.63	0.0482	ENSMUST00000083886	Gm26316	predicted gene, 26316 [Source:MGI Symbol;Acc:MGI:5456093]	chr11	+	Small_RNA	101604850	101605040
TC1200000710.mm.1	5.4	4.7	0.36	0.4	1.63	0.2057	NM_027597; NM_029069; ENSMUST00000077968; BC051149; NM_027597.4; NM_029069.1; OTTMUST00000093576; uc007nze.2; uc007nzf.2	Fam71d	family with sequence similarity 71, member D	chr12	+	Coding	78691535	78734519
TC1300000817.mm.1	7.54	6.83	0.7	0.44	1.63	0.1814	NM_172392; ENSMUST00000052716; BC028265; NM_172392.3; uc007rah.1	Zfp759	zinc finger protein 759	chr13	+	Coding	67128228	67141787
TC1300002100.mm.1	7.02	6.32	0.08	0.31	1.63	0.0171	NR_029825; NR_029825.1; uc011zap.1	Mir7-1	microRNA 7-1	chr13	-	Precursor_microRNA	58392779	58392886
TC1400000321.mm.1	9.44	8.74	0.98	0.55	1.63	0.4119				chr14	+	NonCoding	31056935	31060475
TC1400001459.mm.1	8.98	8.27	0.56	0.34	1.63	0.0891				chr14	-	NonCoding	12663905	12666024
TC1400002199.mm.1	7.83	7.12	0.46	0.54	1.63	0.166				chr14	-	NonCoding	61667220	61670131
TC1400002479.mm.1	9.39	8.69	1.19	0.48	1.63	0.8238				chr14	-	NonCoding	78723867	78724328
TC1400002561.mm.1	10.19	9.48	1.16	0.52	1.63	0.9792				chr14	-	NonCoding	93786493	93787654
TC1500000486.mm.1	7.89	7.19	0.36	0.65	1.63	0.1386				chr15	+	NonCoding	66607476	66609362
TC1500001974.mm.1	8.81	8.11	0.14	0.26	1.63	0.0026				chr15	-	NonCoding	83397785	83398898
TC1700000095.mm.1	6.74	6.03	0.38	0.41	1.63	0.0283				chr17	+	NonCoding	8937280	8938341
TC1900000509.mm.1	5.23	4.52	0.67	0.27	1.63	0.0879	NR_035473.1	Mir1950	microRNA 1950	chr19	+	Precursor_microRNA	34965396	34965469
TC1900000831.mm.1	9.2	8.49	0.8	0.8	1.63	0.3337				chr19	+	NonCoding	58147118	58148563
TC1900001363.mm.1	7.91	7.21	0.38	0.34	1.63	0.095				chr19	-	NonCoding	30671584	30674411
TC0100000709.mm.1	6.42	5.72	0.54	0.32	1.62	0.2032				chr1	+	NonCoding	82748389	82750085
TC0100000825.mm.1	9.33	8.64	0.4	0.25	1.62	0.0035	ENSMUST00000157343	Gm25395	predicted gene, 25395 [Source:MGI Symbol;Acc:MGI:5455172]	chr1	+	Small_RNA	87776938	87777209
TC0100002694.mm.1	7.43	6.74	0.37	0.62	1.62	0.1803				chr1	-	NonCoding	84255410	84258309
TC0200000279.mm.1	6.32	5.63	0.39	0.33	1.62	0.0611				chr2	+	NonCoding	16493895	16496992
TC0300000676.mm.1	8.26	7.56	0.23	0.35	1.62	0.0119				chr3	+	NonCoding	86000947	86003700
TC0300000980.mm.1	7.07	6.37	0.62	0.51	1.62	0.2473				chr3	+	NonCoding	98286988	98290677
TC0300002945.mm.1	4.61	3.92	0.86	0.08	1.62	0.0621				chr3	-	NonCoding	130703579	130705949
TC0400001149.mm.1	5.87	5.17	0.64	0.24	1.62	0.0384	ENSMUST00000142835; OTTMUST00000018721	Gm12737; RP23-406B13.3	predicted gene 12737 [Source:MGI Symbol;Acc:MGI:3651021]; novel transcript	chr4	+	NonCoding	108513781	108516817
TC0500000565.mm.1	8.45	7.75	0.39	0.43	1.62	0.0224				chr5	+	NonCoding	57945042	57946912
TC0500001018.mm.1	6.22	5.52	0.83	0.72	1.62	0.6498	NR_049192	Mir5619	microRNA 5619	chr5	+	Precursor_microRNA	104048003	104048063
TC0500001613.mm.1	8.03	7.33	0.16	0.26	1.62	0.0086				chr5	+	NonCoding	136954166	136956977
TC0500002434.mm.1	10.72	10.02	0.11	0.33	1.62	0.0088	XM_983460.2	Gm8069	PREDICTED: predicted pseudogene 8069 (Gm8069), mRNA.	chr5	-	Coding	54651966	54652121
TC0600000063.mm.1	6	5.31	0.86	0.81	1.62	0.4269				chr6	+	NonCoding	8551303	8553186
TC0600002028.mm.1	9.08	8.38	0.78	0.75	1.62	0.2126				chr6	-	NonCoding	32835608	32837118
TC0600002807.mm.1	11.32	10.63	0.86	0.22	1.62	0.7806	ENSMUST00000083083	Gm23510	predicted gene, 23510 [Source:MGI Symbol;Acc:MGI:5453287]	chr6	-	Small_RNA	97572076	97572238
TC0600003032.mm.1	8.6	7.9	0.06	0.17	1.62	0.0008				chr6	-	NonCoding	119981768	119983951
TC0800000743.mm.1	6.15	5.45	0.59	0.45	1.62	0.0409				chr8	+	NonCoding	70291895	70292708
TC0X00002201.mm.1	6.92	6.22	0.2	0.9	1.62	0.6768				chrX	-	NonCoding	51548235	51548504
TC0Y00000223.mm.1	10.12	9.42	0.35	0.23	1.62	0.0147	NM_133362; ENSMUST00000177591; ENSMUST00000177671; ENSMUST00000179077; ENSMUST00000179483; BC018296; BC058113; BC080795; NM_133362.2; uc029yhc.1; uc029yhd.1; uc029yhe.1; uc029yhf.1	Erdr1	erythroid differentiation regulator 1	chrY	+	Coding	90784610	90816465
TC1000001353.mm.1	5.71	5.01	0.57	0.18	1.62	0.0447	XR_140998.1; XR_140999.1; XR_141000.1; XR_141001.1	LOC100862026	PREDICTED: uncharacterized LOC100862026, transcript variant 1 (LOC100862026), miscRNA.; PREDICTED: uncharacterized LOC100862026, transcript variant 2 (LOC100862026), miscRNA.; PREDICTED: uncharacterized LOC100862026, transcript variant 3 (LOC100862026), miscRNA.; PREDICTED: uncharacterized LOC100862026, transcript variant 4 (LOC100862026), miscRNA.	chr10	+	NonCoding	117050998	117066469
TC1000001586.mm.1	8.43	7.73	1.1	0.87	1.62	0.7212	NR_030442; NR_030442.2; uc011xpy.2	Mir677	microRNA 677	chr10	+	Multiple_Complex	128085286	128085363
TC1000001835.mm.1	6.48	5.79	0.59	0.15	1.62	0.0558				chr10	-	NonCoding	20560037	20562160
TC1100001120.mm.1	7.29	6.59	0.07	0.4	1.62	0.0128				chr11	+	NonCoding	77334421	77337723
TC1200000917.mm.1	7.68	6.99	0.28	0.57	1.62	0.1068				chr12	+	NonCoding	89701103	89703252
TC1200000974.mm.1	6.96	6.26	0.65	1.01	1.62	0.19				chr12	+	NonCoding	98823288	98824002
TC1300001024.mm.1	7.99	7.29	0.25	0.41	1.62	0.0594				chr13	+	NonCoding	91595302	91597454
TC1300001472.mm.1	7.57	6.87	0.73	0.58	1.62	0.1312				chr13	-	NonCoding	14025452	14026741
TC1300002199.mm.1	6.99	6.3	0.58	0.39	1.62	0.0282				chr13	-	NonCoding	64258765	64260943
TC1400002584.mm.1	5.91	5.21	0.86	0.35	1.62	0.0281	ENSMUST00000158924	Gm25831	predicted gene, 25831 [Source:MGI Symbol;Acc:MGI:5455608]	chr14	-	Small_RNA	97967829	97967991
TC1500000435.mm.1	7.15	6.45	0.33	0.33	1.62	0.1123				chr15	+	NonCoding	59510821	59512839
TC1500000534.mm.1	5.08	4.39	0.47	0.37	1.62	0.0873				chr15	+	NonCoding	74642753	74642789
TC1500001513.mm.1	7.32	6.62	0.62	0.68	1.62	0.5625				chr15	-	NonCoding	53261580	53265166
TC1800001027.mm.1	6.42	5.72	0.2	0.16	1.62	0.0034				chr18	-	NonCoding	16606504	16608756
TC1800001090.mm.1	6.26	5.56	0.53	0.54	1.62	0.1744				chr18	-	NonCoding	25596070	25597409
TC1800001201.mm.1	5.67	4.97	0.72	0.88	1.62	0.5005				chr18	-	NonCoding	36933952	36935149
TC1900000834.mm.1	5.32	4.63	0.14	0.14	1.62	0.0011				chr19	+	NonCoding	58387923	58390362
TC1900001386.mm.1	8.85	8.15	1.16	0.16	1.62	0.9375				chr19	-	NonCoding	31681473	31684534
TC0100000457.mm.1	11.7	11.01	0.19	0.44	1.61	0.033	NR_028554; NR_028554.1; uc011wlr.1	Snord70	small nucleolar RNA, C/D box 70	chr1	+	Small_RNA	59691934	59692020
TC0100001307.mm.1	7.25	6.56	0.56	0.12	1.61	0.158	ENSMUST00000157305	Gm26048	predicted gene, 26048 [Source:MGI Symbol;Acc:MGI:5455825]	chr1	+	Small_RNA	140003825	140003966
TC0100001895.mm.1	8.48	7.79	0.87	0.55	1.61	0.4775				chr1	-	NonCoding	3512451	3514507
TC0100002049.mm.1	7.48	6.79	0.69	0.13	1.61	0.096				chr1	-	NonCoding	21856925	21861505
TC0100002072.mm.1	8.66	7.97	0.81	0.25	1.61	0.4921				chr1	-	NonCoding	24062952	24063549
TC0100002088.mm.1	7.89	7.2	0.32	0.3	1.61	0.0137				chr1	-	NonCoding	25345978	25349082
TC0100002758.mm.1	6.46	5.77	0.43	0.34	1.61	0.0114	NM_001277925; NM_021306; ENSMUST00000027463; ENSMUST00000159662; ENSMUST00000160810; ENSMUST00000161002; ENSMUST00000162015; BC057569; NM_021306.2; OTTMUST00000088526; OTTMUST00000088527; OTTMUST00000088528; OTTMUST00000088529; uc007bwc.1; uc007bwd.1	Ecel1	endothelin converting enzyme-like 1	chr1	-	Multiple_Complex	87147655	87156521
TC0100003854.mm.1	8.41	7.72	0.42	0.56	1.61	0.604				chr1	-	NonCoding	195079099	195081336
TC0200000747.mm.1	5.69	5	0.83	0.33	1.61	0.3898				chr2	+	NonCoding	44007362	44009222
TC0200001867.mm.1	8.92	8.23	0.16	0.19	1.61	0.0011				chr2	+	NonCoding	124198153	124202416
TC0400001281.mm.1	5.12	4.43	0.47	0.3	1.61	0.1305	ENSMUST00000093716	Gm25099	predicted gene, 25099 [Source:MGI Symbol;Acc:MGI:5454876]	chr4	+	Multiple_Complex	117189942	117190891
TC0500002381.mm.1	8.05	7.36	0.45	0.4	1.61	0.2642				chr5	-	NonCoding	49515827	49517216
TC0600001420.mm.1	5.18	4.49	0.26	0.22	1.61	0.0125				chr6	+	NonCoding	124415202	124418214
TC0600003239.mm.1	6.55	5.87	0.81	0.61	1.61	0.2815	NR_045270; NR_045270.1; uc009efy.2	1700101I11Rik	RIKEN cDNA 1700101I11 gene	chr6	-	NonCoding	129532094	129533284
TC0700000749.mm.1	8.32	7.63	0.76	0.33	1.61	0.0405	ENSMUST00000102235	Gm23256	predicted gene, 23256 [Source:MGI Symbol;Acc:MGI:5453033]	chr7	+	Precursor_microRNA	42958351	42958460
TC0700002173.mm.1	10.33	9.65	0.61	0.48	1.61	0.3184	NM_133777; ENSMUST00000079496; BC012255; BC030171; BC083323; NM_133777.2; uc009eyt.1	Ube2s	ubiquitin-conjugating enzyme E2S	chr7	-	Coding	4808014	4812351
TC0700003776.mm.1	6.66	5.97	0.96	0.34	1.61	0.173				chr7	-	NonCoding	98234866	98236921
TC0700003862.mm.1	6.85	6.16	0.46	0.21	1.61	0.1269	NM_001082552; NM_009277; ENSMUST00000033264; ENSMUST00000106913; BC010580; NM_001082552.1; NM_009277.3; uc009irw.1; uc009irx.1	Trim21	tripartite motif-containing 21	chr7	-	Coding	102557920	102565482
TC0800001547.mm.1	7.43	6.75	0.45	0.37	1.61	0.2122	NM_026855; ENSMUST00000034463; BC119376; BC120631; NM_026855.4; uc009nxn.1; uc012gmw.1; uc012gmx.1; uc012gmy.1	Arv1	ARV1 homolog (yeast)	chr8	+	Coding	124722139	124734123
TC0900002150.mm.1	5.76	5.08	0.32	0.32	1.61	0.0151				chr9	-	NonCoding	44179047	44180701
TC0X00001521.mm.1	6.24	5.55	0.6	0.55	1.61	0.0848				chrX	+	NonCoding	151542315	151543085
TC0X00002516.mm.1	6.42	5.74	0.5	1.08	1.61	0.5754				chrX	-	NonCoding	78574534	78577525
TC0X00003232.mm.1	5.96	5.28	0.32	0.32	1.61	0.1478	NM_020018; ENSMUST00000069556; ENSMUST00000169540; BC109340; NM_020018.1; OTTMUST00000046213; uc009urn.1	Magea5	melanoma antigen, family A, 5	chrX	-	Coding	155053061	155063145
TC1000000869.mm.1	12.26	11.57	0.53	0.28	1.61	0.0398	NM_027829; ENSMUST00000095426; NM_027829.3; uc007gej.1	Izumo4	IZUMO family member 4	chr10	+	Coding	80702693	80705382
TC1000002094.mm.1	7.75	7.05	0.51	0.33	1.61	0.2123				chr10	-	NonCoding	43971287	43972276
TC1100000445.mm.1	10.66	9.98	0.24	0.17	1.61	0.0023				chr11	+	NonCoding	44698784	44701066
TC1200001135.mm.1	6.33	5.64	1.82	0.57	1.61	0.3663	NR_029951; NR_029951.1; uc011ysl.1	Mir431	microRNA 431	chr12	+	Precursor_microRNA	109590447	109590537
TC1200002108.mm.1	10.11	9.42	0.68	0.75	1.61	0.3795	NM_144524; ENSMUST00000021682; ENSMUST00000163388; ENSMUST00000165332; ENSMUST00000167272; ENSMUST00000167813; ENSMUST00000171293; BC019148; NM_144524.2; OTTMUST00000093901; OTTMUST00000093902; OTTMUST00000093903; OTTMUST00000093904; OTTMUST00000093905; OTTMUST00000093933; uc011ypj.1	Angel1	angel homolog 1 (Drosophila)	chr12	-	Multiple_Complex	86700502	86726460
TC1300000725.mm.1	9.24	8.55	0.59	0.41	1.61	0.1535				chr13	+	NonCoding	59603309	59605662
TC1500001463.mm.1	6.77	6.08	1.01	0.64	1.61	0.8487				chr15	-	NonCoding	43733532	43734736
TC1600000599.mm.1	6.99	6.3	0.41	0.28	1.61	0.0034				chr16	+	NonCoding	41017355	41019014
TC1600001369.mm.1	5.21	4.52	1.43	0.3	1.61	0.1994				chr16	-	NonCoding	21796706	21797332
TC1600001869.mm.1	7.3	6.62	0.38	0.66	1.61	0.0124				chr16	-	NonCoding	67481923	67484169
TC1600001894.mm.1	9.24	8.55	0.24	0.3	1.61	0.01				chr16	-	NonCoding	74324321	74325814
TC1700000112.mm.1	6.5	5.82	0.98	0.74	1.61	0.8497				chr17	+	NonCoding	10899755	10900888
TC1700000984.mm.1	4.74	4.05	0.15	0.54	1.61	0.1819	ENSMUST00000158889	Gm26291	predicted gene, 26291 [Source:MGI Symbol;Acc:MGI:5456068]	chr17	+	Small_RNA	54651936	54652072
TC1800000072.mm.1	7.11	6.42	0.52	0.77	1.61	0.5263				chr18	+	NonCoding	9972993	9974015
TC1800000204.mm.1	5.26	4.57	0.51	0.41	1.61	0.0534				chr18	+	NonCoding	25050627	25051450
TC1800001072.mm.1	6.73	6.04	0.23	0.23	1.61	0.003	BC117067; BC117069; XM_003688952.1	Zscan30	zinc finger and SCAN domain containing 30	chr18	-	Multiple_Complex	23964809	23987226
TC1900000555.mm.1	8.66	7.98	0.07	0.68	1.61	0.0166				chr19	+	NonCoding	38676055	38677884
TC0100001977.mm.1	9.7	9.02	0.28	0.22	1.6	0.0393				chr1	-	NonCoding	13354483	13356730
TC0100003081.mm.1	8.4	7.73	0.72	0.38	1.6	0.8084				chr1	-	NonCoding	132580505	132581835
TC0100003631.mm.1	8.12	7.44	0.62	0.36	1.6	0.2951				chr1	-	NonCoding	177134161	177135453
TC0200000005.mm.1	6.45	5.77	0.73	0.24	1.6	0.4628	NM_030063; ENSMUST00000115089; NM_030063.2; OTTMUST00000025221; uc008idt.2	Acbd7	acyl-Coenzyme A binding domain containing 7	chr2	+	Coding	3336168	3340997
TC0200000508.mm.1	5.85	5.17	0.45	0.55	1.6	0.0936				chr2	+	NonCoding	29644392	29645630
TC0200002993.mm.1	7.88	7.21	0.44	0.46	1.6	0.0501				chr2	-	NonCoding	14020978	14021396
TC0200004639.mm.1	9.09	8.41	0.56	0.65	1.6	0.0741				chr2	-	NonCoding	130722329	130725279
TC0200004653.mm.1	8.08	7.4	0.24	0.64	1.6	0.037				chr2	-	NonCoding	131316830	131319627
TC0300000310.mm.1	7.36	6.68	0.4	0.47	1.6	0.4531				chr3	+	NonCoding	40924253	40925690
TC0300000523.mm.1	9.19	8.51	0.7	0.22	1.6	0.1178				chr3	+	NonCoding	65150084	65152929
TC0400001881.mm.1	8.59	7.91	0.35	0.26	1.6	0.1115	NM_001083918_2; NM_001085522; ENSMUST00000105733; NM_001085522.2; uc008vsh.3	Gm13139; Gm13251	predicted gene 13139 (Gm13139), mRNA.; predicted gene 13251	chr4	+	Multiple_Complex	146251829	146470292
TC0400002307.mm.1	5.22	4.54	0.33	0.49	1.6	0.0931				chr4	-	NonCoding	24245956	24247563
TC0500000785.mm.1	6.28	5.6	0.53	0.22	1.6	0.1568	NM_019992; ENSMUST00000031171; ENSMUST00000123393; ENSMUST00000132546; ENSMUST00000138076; ENSMUST00000151556; BC145550; BC145828; BC145830; NM_019992.3; OTTMUST00000054587; OTTMUST00000054588; OTTMUST00000054589; OTTMUST00000054590; OTTMUST00000054591; uc008xxf.1; uc008xxg.1; uc008xxh.1; uc012dxt.1	Stap1	signal transducing adaptor family member 1	chr5	+	Multiple_Complex	86071746	86103993
TC0600000918.mm.1	8.71	8.03	0.66	0.36	1.6	0.6928				chr6	+	NonCoding	83074599	83076116
TC0600001873.mm.1	4.99	4.31	0.29	0.5	1.6	0.0652				chr6	-	NonCoding	13579576	13580390
TC0600002568.mm.1	5.38	4.7	0.55	0.17	1.6	0.0624	NR_105793	Mir6374	microRNA 6374	chr6	-	Precursor_microRNA	83400996	83401102
TC0900001529.mm.1	6.97	6.29	0.39	0.71	1.6	0.7664	XR_140965.1	LOC100862039	PREDICTED: uncharacterized LOC100862039 (LOC100862039), miscRNA.	chr9	+	NonCoding	115242471	115246233
TC0900002076.mm.1	4.58	3.9	0.37	0.49	1.6	0.4155	NM_146503; ENSMUST00000073895; BC150723; NM_146503.1; uc009oxx.1	Olfr952	olfactory receptor 952	chr9	-	Coding	39426093	39427148
TC0X00001768.mm.1	4.81	4.13	0.83	0.13	1.6	0.0878	NR_030496; NR_030496.1; uc012hdz.1	Mir501	microRNA 501	chrX	-	Precursor_microRNA	7241243	7241351
TC0X00001780.mm.1	10.51	9.83	0.43	0.26	1.6	0.081	NM_019755; BC083078; BC092095; BC119088; BC119090; NM_019755.4; OTTMUST00000042983; OTTMUST00000042984; OTTMUST00000042985; uc009slx.1	Plp2	proteolipid protein 2	chrX	-	Multiple_Complex	7667941	7671390
TC0X00002237.mm.1	6.02	5.34	0.26	0.24	1.6	0.003				chrX	-	NonCoding	53247711	53251602
TC1000000956.mm.1	8.63	7.95	0.44	1.82	1.6	0.7699				chr10	+	NonCoding	83378256	83378285
TC1100000736.mm.1	5.25	4.57	0.25	0.24	1.6	0.0093	NR_045686; NR_045686.1; uc007jez.2	Gm16062	predicted gene 16062	chr11	+	NonCoding	59810080	59818491
TC1100000912.mm.1	10.37	9.69	0.17	0.31	1.6	0.0464	NM_030083; ENSMUST00000082283; ENSMUST00000124932; ENSMUST00000142126; ENSMUST00000144531; BC048499; BC062267; OTTMUST00000013370; OTTMUST00000013371; OTTMUST00000013372; OTTMUST00000013373; uc007jqa.1; uc007jqb.1	Naa38	N(alpha)-acetyltransferase 38, NatC auxiliary subunit	chr11	+	Multiple_Complex	69395487	69396680
TC1100001244.mm.1	7.18	6.5	0.67	0.87	1.6	0.7968	ENSMUST00000117952	Gm11427	predicted gene 11427 [Source:MGI Symbol;Acc:MGI:3651774]	chr11	+	Pseudogene	83254196	83260534
TC1100001840.mm.1	7.93	7.25	0.35	0.36	1.6	0.0783	XR_141076.1	LOC100862355	PREDICTED: uncharacterized LOC100862355 (LOC100862355), miscRNA.	chr11	+	NonCoding	110262559	110269941
TC1100003631.mm.1	5.24	4.57	0.17	0.22	1.6	0.0023				chr11	-	NonCoding	96963546	96965328
TC1100004262.mm.1	7.04	6.37	0.58	0.15	1.6	0.2987	NM_178909; ENSMUST00000046955; BC096540; NM_178909.4; OTTMUST00000011609; uc007icd.1	Wdr92	WD repeat domain 92	chr11	+	Coding	17211893	17235200
TC1200002055.mm.1	9.26	8.58	0.56	0.26	1.6	0.0781				chr12	-	NonCoding	83816592	83819967
TC1300001030.mm.1	6.14	5.46	0.9	0.31	1.6	0.1258	ENSMUST00000122270; OTTMUST00000073333	1700119I11Rik; RP24-73H24.2	RIKEN cDNA 1700119I11 gene [Source:MGI Symbol;Acc:MGI:1925729]; novel protein (1700119I11Rik)	chr13	+	Coding	91861432	91862042
TC1300001334.mm.1	6.69	6.01	0.37	0.83	1.6	0.5311				chr13	+	NonCoding	117822313	117823322
TC1400000286.mm.1	9.22	8.54	0.44	0.19	1.6	0.0752				chr14	+	NonCoding	28327708	28328586
TC1500000264.mm.1	5.46	4.79	0.39	0.6	1.6	0.166	ENSMUST00000157576	Gm23754	predicted gene, 23754 [Source:MGI Symbol;Acc:MGI:5453531]	chr15	+	Small_RNA	36205260	36205322
TC1500000594.mm.1	7.18	6.5	0.28	0.31	1.6	0.0133				chr15	+	NonCoding	76523329	76526194
TC1500001251.mm.1	7.55	6.88	0.24	0.36	1.6	0.0437	ENSMUST00000116946	Gm22032	predicted gene, 22032 [Source:MGI Symbol;Acc:MGI:5451809]	chr15	-	Precursor_microRNA	17591566	17591681
TC1500001526.mm.1	9.44	8.76	0.3	0.72	1.6	0.1846				chr15	-	NonCoding	53798003	53799926
TC1500001959.mm.1	9.27	8.59	0.21	0.05	1.6	0.0008				chr15	-	NonCoding	82841565	82842961
TC1800001497.mm.1	10.65	9.98	0.29	0.7	1.6	0.621				chr18	-	NonCoding	67064848	67064876
TC1900000323.mm.1	7.33	6.64	0.33	0.26	1.6	0.0311				chr19	+	NonCoding	18681223	18684623
TC1900001135.mm.1	5.41	4.73	0.09	0.15	1.6	0.0005	XR_106004.1	Gm19261	PREDICTED: predicted gene, 19261 (Gm19261), miscRNA.	chr19	-	NonCoding	11516130	11516953
TC1900001365.mm.1	8.69	8.01	0.17	0.51	1.6	0.062	NR_033643; uc029trz.1	Gm6642	ubiquitin-like 5 pseudogene	chr19	-	NonCoding	30930386	30930962
TC1900001369.mm.1	10.1	9.42	0.58	0.54	1.6	0.1199	NR_002849; NR_002849.1; uc008hes.1	8430431K14Rik	RIKEN cDNA 8430431K14 gene; RIKEN cDNA 8430431K14 gene (8430431K14Rik), non-coding RNA.	chr19	-	NonCoding	31213543	31216396
TC0100002611.mm.1	6.56	5.89	0.34	0.5	1.59	0.0929	XR_140441.1	LOC100862164	PREDICTED: uncharacterized LOC100862164 (LOC100862164), miscRNA.	chr1	-	NonCoding	75442441	75443174
TC0200000257.mm.1	5.37	4.7	0.36	0.22	1.59	0.0173				chr2	+	NonCoding	14849345	14852402
TC0200000839.mm.1	8.8	8.13	0.33	0.3	1.59	0.115				chr2	+	NonCoding	52937953	52941637
TC0200001274.mm.1	4.77	4.11	0.2	0.33	1.59	0.0441	NM_146365; ENSMUST00000105211; BC120867; NM_146365.2; OTTMUST00000032849; uc008kmz.2	Olfr1094	olfactory receptor 1094	chr2	+	Coding	86828676	86829822
TC0200002283.mm.1	4.87	4.2	0.19	0.2	1.59	0.0021	ENSMUST00000157514	Gm27343	predicted gene, 27343 [Source:MGI Symbol;Acc:MGI:5530725]	chr2	+	Multiple_Complex	152416864	152417800
TC0200003366.mm.1	6.58	5.91	0.3	0.36	1.59	0.0531				chr2	-	NonCoding	35436321	35437311
TC0200003544.mm.1	5.81	5.14	0.39	0.19	1.59	0.0333	ENSMUST00000181380	Gm26603	predicted gene, 26603 [Source:MGI Symbol;Acc:MGI:5477097]	chr2	-	NonCoding	52859723	52863516
TC0300000084.mm.1	7.07	6.41	1.4	0.36	1.59	0.802	ENSMUST00000157921	Gm25981	predicted gene, 25981	chr3	+	NonCoding	13845686	13845980
TC0300002875.mm.1	7.09	6.42	0.73	0.61	1.59	0.2264				chr3	-	NonCoding	123209400	123211947
TC0400002707.mm.1	6.41	5.74	0.81	0.35	1.59	0.1591				chr4	-	NonCoding	56764343	56766553
TC0400003684.mm.1	5.15	4.48	1.21	0.6	1.59	0.3823	ENSMUST00000158365	Gm22767	predicted gene, 22767 [Source:MGI Symbol;Acc:MGI:5452544]	chr4	-	Small_RNA	132838383	132838547
TC0500000861.mm.1	9.73	9.06	0.51	0.38	1.59	0.0796				chr5	+	NonCoding	91544955	91546433
TC0500003614.mm.1	5.71	5.05	0.14	0.33	1.59	0.0163				chr5	-	NonCoding	146726117	146729449
TC0600000588.mm.1	7.91	7.24	0.18	1	1.59	0.2299	NM_023456; ENSMUST00000031843; BC043012; NM_023456.2; OTTMUST00000087064; uc009bwt.1	Npy	neuropeptide Y	chr6	+	Coding	49822710	49829507
TC0600001240.mm.1	8.31	7.65	0.49	0.23	1.59	0.1473				chr6	+	NonCoding	113092783	113097490
TC0600002082.mm.1	8.56	7.9	0.33	0.45	1.59	0.1935				chr6	-	NonCoding	36837382	36838944
TC0600002535.mm.1	5.76	5.09	0.37	0.14	1.59	0.0322				chr6	-	NonCoding	77826786	77829946
TC0600003009.mm.1	11.39	10.72	0.66	0.43	1.59	0.4082				chr6	-	NonCoding	118907681	118911452
TC0700003711.mm.1	7.88	7.21	1.25	0.21	1.59	0.2151	ENSMUST00000180212	Gm24659	predicted gene, 24659 [Source:MGI Symbol;Acc:MGI:5454436]	chr7	-	Precursor_microRNA	89291190	89291299
TC0700003712.mm.1	7.88	7.21	1.25	0.21	1.59	0.2151	ENSMUST00000179283	Gm22171	predicted gene, 22171 [Source:MGI Symbol;Acc:MGI:5451948]	chr7	-	Precursor_microRNA	89295755	89295864
TC0800000157.mm.1	7.88	7.21	1.25	0.21	1.59	0.2151	ENSMUST00000177816	Gm25871	predicted gene, 25871 [Source:MGI Symbol;Acc:MGI:5455648]	chr8	+	Precursor_microRNA	15413980	15414089
TC0800000371.mm.1	6.9	6.24	0.21	0.3	1.59	0.024	NM_001012517; NM_001286422; NM_001286424; NM_001286425; NM_134161; ENSMUST00000066173; ENSMUST00000110527; ENSMUST00000161502; ENSMUST00000161788; ENSMUST00000162162; BC030474; BC062113; NM_001012517.4; NM_134161.2; OTTMUST00000064917; OTTMUST00000064918; OTTMUST00000064919; OTTMUST00000064920; OTTMUST00000064921; uc009ljj.1; uc009ljk.1; uc009ljl.1; uc012gby.1	Fut10	fucosyltransferase 10	chr8	+	Multiple_Complex	31187331	31261924
TC0800001366.mm.1	7.49	6.82	0.6	0.36	1.59	0.3751				chr8	+	NonCoding	114839255	114841366
TC0800001589.mm.1	5.74	5.07	0.35	0.25	1.59	0.0119				chr8	+	NonCoding	127385608	127387357
TC0900000096.mm.1	8.37	7.7	0.13	0.3	1.59	0.0356	NM_176836; ENSMUST00000059579; ENSMUST00000129861; ENSMUST00000130106; ENSMUST00000156680; BC043120; BC050870; NM_176836.3; OTTMUST00000056453; OTTMUST00000056477; OTTMUST00000056478; OTTMUST00000077925; uc009oef.1; uc009oeg.1; uc009oeh.1	Fam76b	family with sequence similarity 76, member B	chr9	+	Multiple_Complex	13827716	13846541
TC0900000318.mm.1	8.86	8.19	0.45	0.37	1.59	0.0178				chr9	+	NonCoding	34651799	34653531
TC0900001943.mm.1	7.07	6.39	1.38	0.27	1.59	0.8391				chr9	-	NonCoding	26993073	26994329
TC1000002942.mm.1	6.7	6.03	0.34	0.56	1.59	0.0895				chr10	-	NonCoding	117715973	117718312
TC1100000925.mm.1	11.27	10.59	0.15	0.37	1.59	0.0212	NM_026982; ENSMUST00000094065; ENSMUST00000128281; ENSMUST00000133967; ENSMUST00000139085; ENSMUST00000156556; BC117077; BC117079; NM_026982.1; OTTMUST00000013431; OTTMUST00000013432; OTTMUST00000013433; OTTMUST00000013434; OTTMUST00000013435; uc007jry.1	Tmem256	transmembrane protein 256	chr11	+	Multiple_Complex	69838514	69839618
TC1100001017.mm.1	8.61	7.94	0.28	0.1	1.59	0.015	NM_029564; ENSMUST00000040687; ENSMUST00000108477; ENSMUST00000133922; ENSMUST00000150407; BC008166; BC094314; NM_029564.2; OTTMUST00000013825; OTTMUST00000013826; OTTMUST00000013827; OTTMUST00000061842; uc007kac.1; uc007kad.1	Tax1bp3	Tax1 (human T cell leukemia virus type I) binding protein 3	chr11	+	Multiple_Complex	73177083	73183162
TC1200000356.mm.1	5.29	4.63	0.51	0.24	1.59	0.1752				chr12	+	NonCoding	40043012	40046630
TC1200001297.mm.1	9.27	8.59	0.33	0.8	1.59	0.1867				chr12	+	NonCoding	116056195	116058422
TC1200001890.mm.1	5.45	4.78	0.28	0.19	1.59	0.0201				chr12	-	NonCoding	70660682	70668320
TC1300000321.mm.1	11.04	10.37	0.43	2.02	1.59	0.6469	ENSMUST00000178101	Gm23729	predicted gene, 23729	chr13	+	Precursor_microRNA	29732942	29733036
TC1300000700.mm.1	7.98	7.31	0.44	0.52	1.59	0.0191				chr13	+	NonCoding	56994881	57003573
TC1300001064.mm.1	7.59	6.92	0.55	0.44	1.59	0.0629	ENSMUST00000122474	Gm25109	predicted gene, 25109 [Source:MGI Symbol;Acc:MGI:5454886]	chr13	+	Precursor_microRNA	94517162	94517275
TC1300002036.mm.1	9.57	8.9	0.38	0.28	1.59	0.12	NM_178605; ENSMUST00000026987; ENSMUST00000148222; ENSMUST00000149462; BC012213; NM_178605.4; OTTMUST00000081320; OTTMUST00000081321; OTTMUST00000081322; uc007qok.1	Nop16	NOP16 nucleolar protein	chr13	-	Coding	54584185	54590090
TC1300002714.mm.1	7.22	6.55	0.65	0.36	1.59	0.3954				chr13	-	NonCoding	114833082	114835695
TC1400000129.mm.1	6.99	6.32	0.75	0.13	1.59	0.1016				chr14	+	NonCoding	16304511	16308324
TC1400000481.mm.1	6.85	6.18	0.33	0.29	1.59	0.011				chr14	+	NonCoding	45226696	45232718
TC1400000868.mm.1	6.52	5.85	0.79	0.35	1.59	0.4582	ENSMUST00000184479	DLEU2_1	Deleted in lymphocytic leukemia 2 conserved region 1	chr14	+	NonCoding	61629093	61629206
TC1400000922.mm.1	6.92	6.26	0.52	0.27	1.59	0.0246				chr14	+	NonCoding	64583767	64584964
TC1400001167.mm.1	5.7	5.03	0.4	0.45	1.59	0.0456	ENSMUST00000174927	Gm22401	predicted gene, 22401 [Source:MGI Symbol;Acc:MGI:5452178]	chr14	+	Precursor_microRNA	100700621	100700737
TC1400001633.mm.1	5.56	4.89	0.46	0.28	1.59	0.0218				chr14	-	NonCoding	27463873	27466216
TC1400002129.mm.1	7.66	6.99	0.4	0.52	1.59	0.0644	ENSMUST00000113723; OTTMUST00000090975	C030013D06Rik; RP23-121M22.4	RIKEN cDNA C030013D06 gene [Source:MGI Symbol;Acc:MGI:1924626]; novel transcript	chr14	-	NonCoding	56733162	56734954
TC1400002355.mm.1	7.59	6.92	0.37	0.6	1.59	0.0284				chr14	-	NonCoding	70759690	70761292
TC1500000724.mm.1	9.79	9.12	0.42	0.94	1.59	0.0824	ENSMUST00000122790	Gm22067	predicted gene, 22067 [Source:MGI Symbol;Acc:MGI:5451844]	chr15	+	Small_RNA	81592093	81592199
TC1600000165.mm.1	5.76	5.1	0.58	0.59	1.59	0.1306				chr16	+	NonCoding	13760778	13762365
TC1900000826.mm.1	7.75	7.08	1.1	0.24	1.59	0.1609				chr19	+	NonCoding	57857959	57860717
TC0100000085.mm.1	8.67	8.01	1.6	0.51	1.58	0.8076				chr1	+	NonCoding	15484231	15485346
TC0100003740.mm.1	5.99	5.33	0.18	0.29	1.58	0.0059	NR_035502; NR_035502.1; uc011wxx.1	Mir1981	microRNA 1981	chr1	-	Precursor_microRNA	184822407	184822488
TC0200003362.mm.1	10.17	9.51	0.29	0.3	1.58	0.0225	NM_013515; ENSMUST00000028241; BC003789; NM_013515.2; OTTMUST00000028766; uc008jkh.1	Stom	stomatin	chr2	-	Coding	35313985	35337009
TC0200003478.mm.1	11.36	10.7	0.48	0.59	1.58	0.1657				chr2	-	NonCoding	45075438	45077893
TC0300000734.mm.1	9.11	8.46	0.69	0.3	1.58	0.2126	ENSMUST00000157979	Gm25820	predicted gene, 25820	chr3	+	Small_RNA	88693930	88694057
TC0300003244.mm.1	6.37	5.71	0.31	0.2	1.58	0.0055	ENSMUST00000181368; XR_104802.1	Gm17608	predicted gene, 17608	chr3	-	NonCoding	97284906	97297778
TC0400001890.mm.1	10.64	9.98	0.38	0.38	1.58	0.0861	XM_003084605.2	Gm13248	predicted gene 13248	chr4	+	Coding	146610961	146658411
TC0400001983.mm.1	10.47	9.81	0.4	0.4	1.58	0.0195				chr4	+	NonCoding	150513994	150514538
TC0400002387.mm.1	6.35	5.7	0.65	0.41	1.58	0.1924				chr4	-	NonCoding	34607819	34610623
TC0500000126.mm.1	6.29	5.63	0.57	0.34	1.58	0.1277				chr5	+	NonCoding	16605722	16607212
TC0700000245.mm.1	9.61	8.96	0.65	0.67	1.58	0.3331				chr7	+	NonCoding	16963223	16964605
TC0700000291.mm.1	9.12	8.45	0.91	0.49	1.58	0.2109				chr7	+	NonCoding	19187385	19188370
TC0700000821.mm.1	7.89	7.23	0.34	0.21	1.58	0.0148	NM_027376; ENSMUST00000071207; ENSMUST00000164374; ENSMUST00000164723; ENSMUST00000166396; ENSMUST00000166552; ENSMUST00000166849; ENSMUST00000168207; ENSMUST00000168389; ENSMUST00000168712; ENSMUST00000168795; ENSMUST00000169518; ENSMUST00000171169; ENSMUST00000172214; NM_027376.3; OTTMUST00000090450; OTTMUST00000090451; OTTMUST00000090452; OTTMUST00000090453; OTTMUST00000090454; OTTMUST00000090…	Fuz	fuzzy homolog (Drosophila); fuzzy homolog (Drosophila) (Fuz), mRNA.	chr7	+	Multiple_Complex	44896079	44902631
TC0700004142.mm.1	12.96	12.29	0.36	0.17	1.58	0.0401	NM_001033954; NM_001289444; NM_007587; ENSMUST00000032906; ENSMUST00000032907; BC028771; BC030071; NM_001033954.3; NM_007587.2; uc009jif.2; uc009jig.2	Calca	calcitonin/calcitonin-related polypeptide, alpha	chr7	-	Coding	114631478	114636357
TC0700004386.mm.1	8.39	7.73	0.4	1.03	1.58	0.408				chr7	-	NonCoding	130456012	130457673
TC0800000875.mm.1	8.08	7.42	0.39	0.17	1.58	0.0084				chr8	+	NonCoding	79082477	79087721
TC0800001542.mm.1	5.74	5.09	0.29	0.27	1.58	0.0435	NR_035493; NR_035493.1; uc012gmu.1	Mir1967	microRNA 1967	chr8	+	Precursor_microRNA	124022641	124022722
TC0800001655.mm.1	7.1	6.44	0.51	0.36	1.58	0.0355				chr8	-	NonCoding	8630854	8635073
TC0800002273.mm.1	5.14	4.49	0.37	0.2	1.58	0.0221				chr8	-	NonCoding	58315424	58317360
TC0800003054.mm.1	7.7	7.04	0.36	0.66	1.58	0.2557				chr8	-	NonCoding	121616563	121617908
TC0900003239.mm.1	7.91	7.25	0.49	0.23	1.58	0.0567				chr9	-	NonCoding	119262623	119264170
TC0X00000161.mm.1	7.57	6.91	0.39	0.22	1.58	0.0134				chrX	+	NonCoding	13076229	13080060
TC0X00002229.mm.1	10.4	9.74	0.56	0.2	1.58	0.0286	XR_141402.1; XR_141403.1	LOC100861729	PREDICTED: uncharacterized LOC100861729, transcript variant 1 (LOC100861729), miscRNA.; PREDICTED: uncharacterized LOC100861729, transcript variant 2 (LOC100861729), miscRNA.	chrX	-	NonCoding	53021069	53033074
TC0Y00000551.mm.1	6.57	5.9	1.12	0.56	1.58	0.2886	ENSMUST00000177893	Gm21860	predicted gene, 21860 [Source:MGI Symbol;Acc:MGI:5434024]	chrY	-	Coding	90754513	90754821
TC0Y00000552.mm.1	6.57	5.9	1.12	0.56	1.58	0.2886	ENSMUST00000179623	Gm21748	predicted gene, 21748 [Source:MGI Symbol;Acc:MGI:5433912]	chrY	-	Coding	90838869	90839177
TC1000000243.mm.1	4.82	4.16	0.44	0.2	1.58	0.1858	ENSMUST00000158425	Gm23353	predicted gene, 23353 [Source:MGI Symbol;Acc:MGI:5453130]	chr10	+	Small_RNA	27452289	27452360
TC1000000634.mm.1	7.62	6.96	0.38	0.75	1.58	0.3938				chr10	+	NonCoding	67204243	67207435
TC1000002202.mm.1	5.14	4.48	0.22	0.36	1.58	0.0652	XR_105365.2	Gm9919	PREDICTED: predicted gene 9919 (Gm9919), miscRNA.	chr10	-	NonCoding	58251754	58255389
TC1100004030.mm.1	10.04	9.38	0.71	0.21	1.58	0.288				chr11	-	NonCoding	113138583	113139146
TC1200001226.mm.1	6.51	5.85	0.67	0.42	1.58	0.4288				chr12	+	NonCoding	111049007	111050896
TC1300000701.mm.1	7.28	6.62	2.34	1.06	1.58	0.3887				chr13	+	NonCoding	57004195	57005262
TC1400000763.mm.1	13.23	12.57	0.29	0.2	1.58	0.0127	NM_026066; NM_029390; ENSMUST00000037814; BC049665; NM_026066.2; NM_029390.1; uc007txo.1; uc007txp.1; uc007txq.1	Cmtm5	CKLF-like MARVEL transmembrane domain containing 5	chr14	+	Coding	54936470	54939277
TC1500000669.mm.1	7.3	6.63	0.65	0.39	1.58	0.5508	XR_141280.1	Gm10864	PREDICTED: predicted gene 10864 (Gm10864), miscRNA.	chr15	+	NonCoding	79193512	79197264
TC1500000992.mm.1	12.9	12.24	0.51	0.16	1.58	0.1131	XR_141264.1; XR_141265.1; XR_141266.1	LOC100861967	PREDICTED: uncharacterized LOC100861967, transcript variant 1 (LOC100861967), miscRNA.; PREDICTED: uncharacterized LOC100861967, transcript variant 2 (LOC100861967), miscRNA.; PREDICTED: uncharacterized LOC100861967, transcript variant 3 (LOC100861967), miscRNA.	chr15	+	NonCoding	98929153	98953551
TC1800000947.mm.1	10.2	9.54	0.44	0.61	1.58	0.2214				chr18	-	NonCoding	6231047	6233815
TC1900001046.mm.1	10.08	9.42	0.52	0.28	1.58	0.0469				chr19	-	NonCoding	7450065	7452212
TC4_GL456216_random00000005.mm.1	7.37	6.71	0.55	0.08	1.58	0.1712				chr4_GL456216_random	-	NonCoding	7748	8178
TC0100002092.mm.1	8.19	7.54	0.38	0.65	1.57	0.3355				chr1	-	NonCoding	25672232	25676239
TC0100002585.mm.1	6.25	5.6	0.31	0.53	1.57	0.0583				chr1	-	NonCoding	74500340	74503298
TC0100002860.mm.1	4.88	4.23	0.35	0.23	1.57	0.0254				chr1	-	NonCoding	97544264	97545448
TC0200001126.mm.1	5.37	4.72	0.86	0.19	1.57	0.0862				chr2	+	NonCoding	76388563	76389560
TC0200001688.mm.1	10.36	9.71	0.5	0.34	1.57	0.0803				chr2	+	NonCoding	113650463	113650908
TC0200001834.mm.1	8.02	7.37	0.26	1.12	1.57	0.0587				chr2	+	NonCoding	122000648	122002196
TC0300001275.mm.1	6.71	6.06	0.82	0.31	1.57	0.1061				chr3	+	NonCoding	126657722	126659323
TC0300001331.mm.1	5.85	5.2	0.26	0.36	1.57	0.0904				chr3	+	NonCoding	131121166	131123598
TC0300001478.mm.1	9.03	8.38	0.52	0.41	1.57	0.0887	NM_001081094; ENSMUST00000098534; BC147498; BC150966; BC150967; BC151198; NM_001081094.1; uc008rqo.1; uc008rqp.1; uc012czc.2	Znhit6	zinc finger, HIT type 6	chr3	+	Coding	145576208	145605245
TC0300001567.mm.1	5.76	5.1	0.25	0.44	1.57	0.0209				chr3	+	NonCoding	156753261	156755133
TC0500000151.mm.1	8.42	7.77	0.9	0.51	1.57	0.5164				chr5	+	NonCoding	20077634	20080444
TC0500000763.mm.1	8.44	7.79	0.47	0.5	1.57	0.044				chr5	+	NonCoding	81430676	81434771
TC0500003352.mm.1	6.94	6.3	0.27	0.12	1.57	0.005				chr5	-	NonCoding	132356516	132358983
TC0600000749.mm.1	6.5	5.85	0.4	0.1	1.57	0.0163				chr6	+	NonCoding	63792165	63794694
TC0600001357.mm.1	8.62	7.97	0.78	0.23	1.57	0.6223				chr6	+	NonCoding	120882651	120883609
TC0600001754.mm.1	9.32	8.66	0.1	0.39	1.57	0.0161	NR_003634; OTTMUST00000053887; uc009etk.1	Rps4l	ribosomal protein S4-like	chr6	+	Multiple_Complex	148354656	148355598
TC0700000362.mm.1	4.93	4.28	0.35	0.35	1.57	0.249	NM_206869; ENSMUST00000173816; BC150717; NM_206869.2; OTTMUST00000097934; uc009fon.2	Vmn1r180	vomeronasal 1 receptor 180	chr7	+	Coding	23952387	23953356
TC0700001246.mm.1	4.42	3.77	0.53	0.26	1.57	0.2727	NM_146620; ENSMUST00000080165; BC156725; NM_146620.2; OTTMUST00000097515; uc009ifg.1	Olfr292	olfactory receptor 292; Synthetic construct Mus musculus clone IMAGE:100062294, MGC:190451 olfactory receptor 292 (Olfr292) mRNA, encodes complete protein.	chr7	+	Coding	86688340	86695384
TC0700002788.mm.1	13.66	13.01	0.43	0.35	1.57	0.268	NM_019503; NM_052991; NM_052992; NM_194321; ENSMUST00000039909; ENSMUST00000071697; ENSMUST00000108110; BC024671; NM_019503.4; NM_052991.4; NM_052992.3; NM_194321.2; uc009ght.2; uc009ghu.2; uc009ghv.2; uc009ghw.2; uc009ghx.2; uc009ghy.2	Fxyd1	FXYD domain-containing ion transport regulator 1	chr7	-	Multiple_Complex	31051678	31055656
TC0700004654.mm.1	6.05	5.41	0.34	0.07	1.57	0.0187				chr7	-	NonCoding	80110804	80112634
TC0X00000333.mm.1	8.64	8	0.06	0.6	1.57	0.2041	XR_106315.2	Gm19899	PREDICTED: predicted gene, 19899 (Gm19899), miscRNA.	chrX	+	NonCoding	37082556	37084097
TC0X00000839.mm.1	5.27	4.62	0.54	0.13	1.57	0.1709				chrX	+	NonCoding	85930741	85939910
TC0X00002580.mm.1	7.97	7.33	0.4	0.51	1.57	0.2232				chrX	-	NonCoding	87680715	87681827
TC1000000699.mm.1	5.14	4.48	0.25	0.26	1.57	0.0147	ENSMUST00000145790; OTTMUST00000050156	Gm15397; RP24-225G11.1	predicted gene 15397 [Source:MGI Symbol;Acc:MGI:3705298]; putative novel transcript	chr10	+	NonCoding	73489974	73518390
TC1000001236.mm.1	6.55	5.9	1.12	1	1.57	0.8211				chr10	+	NonCoding	102393383	102395300
TC1000001729.mm.1	6.41	5.77	0.63	0.42	1.57	0.2018				chr10	-	NonCoding	9427599	9431826
TC1000001757.mm.1	11.72	11.07	0.28	0.18	1.57	0.0148				chr10	-	NonCoding	12420804	12421596
TC1200001716.mm.1	9.04	8.39	0.17	0.35	1.57	0.0089				chr12	-	NonCoding	51617614	51619644
TC1200001848.mm.1	7.12	6.46	0.51	0.42	1.57	0.09				chr12	-	NonCoding	66984341	66986605
TC1300002186.mm.1	6.91	6.26	0.11	0.2	1.57	0.0012				chr13	-	NonCoding	63410918	63414767
TC1400002760.mm.1	5.53	4.88	0.94	0.61	1.57	0.0778				chr14	-	NonCoding	123386566	123389370
TC1500001184.mm.1	5.69	5.04	0.42	0.33	1.57	0.1409				chr15	-	NonCoding	8646263	8648186
TC1600000589.mm.1	8.47	7.82	1.25	0.43	1.57	0.911				chr16	+	NonCoding	40458643	40461053
TC1600001257.mm.1	5.23	4.58	0.25	0.19	1.57	0.0034				chr16	-	NonCoding	15904885	15906731
TC1600001608.mm.1	7.48	6.83	0.22	0.37	1.57	0.1493				chr16	-	NonCoding	38533116	38533651
TC1600001967.mm.1	9.37	8.72	0.8	0.5	1.57	0.5783				chr16	-	NonCoding	84973909	84975451
TC1700000175.mm.1	9.87	9.22	0.88	0.16	1.57	0.7405				chr17	+	NonCoding	15005664	15006241
TC1700000475.mm.1	5.47	4.82	0.49	0.27	1.57	0.0366				chr17	+	NonCoding	28276002	28285014
TC1700002443.mm.1	5.67	5.01	0.81	0.37	1.57	0.4983				chr17	-	NonCoding	66926825	66930199
TC1800001231.mm.1	4.16	3.51	0.56	0.18	1.57	0.0777				chr18	-	NonCoding	38348281	38349903
TC1900000058.mm.1	5.79	5.14	0.69	0.45	1.57	0.1291	XR_141498.1	LOC100861943	PREDICTED: uncharacterized LOC100861943 (LOC100861943), miscRNA.	chr19	+	NonCoding	5273923	5284030
TC1900000289.mm.1	5.4	4.75	0.46	0.43	1.57	0.5447				chr19	+	NonCoding	14083631	14084378
TC1900000917.mm.1	7.73	7.08	0.14	0.46	1.57	0.0396				chr19	-	NonCoding	4298747	4300522
TC0100002412.mm.1	6.19	5.55	0.92	0.71	1.56	0.2438				chr1	-	NonCoding	60479730	60480671
TC0200000901.mm.1	7.48	6.84	0.22	0.45	1.56	0.0302				chr2	+	NonCoding	59683731	59684789
TC0200002097.mm.1	5.02	4.38	0.33	0.96	1.56	0.942				chr2	+	NonCoding	140217332	140219259
TC0200003324.mm.1	9.41	8.77	0.35	0.26	1.56	0.0273				chr2	-	NonCoding	33332880	33336276
TC0200003449.mm.1	5.74	5.1	0.28	0.54	1.56	0.2125				chr2	-	NonCoding	40782280	40784812
TC0200004832.mm.1	6.64	6	0.82	0.47	1.56	0.1254				chr2	-	NonCoding	150305528	150306207
TC0300000244.mm.1	7.56	6.92	0.38	0.23	1.56	0.1123	NM_011443; ENSMUST00000099151; BC057574; NM_011443.3; OTTMUST00000050334; uc008oxu.1	Sox2	SRY (sex determining region Y)-box 2; SRY-box containing gene 2	chr3	+	Coding	34650005	34652461
TC0300001844.mm.1	8.48	7.84	0.53	0.48	1.56	0.0919				chr3	-	NonCoding	35969384	35972026
TC0400002391.mm.1	7.3	6.66	0.24	0.16	1.56	0.0232	NM_025471; ENSMUST00000029972; ENSMUST00000108131; ENSMUST00000108132; ENSMUST00000108133; ENSMUST00000108134; ENSMUST00000131295; ENSMUST00000139922; ENSMUST00000147396; BC027508; NM_025471.2; OTTMUST00000014778; OTTMUST00000014779; OTTMUST00000014780; OTTMUST00000014781; OTTMUST00000014782; OTTMUST00000014783; OTTMUST00000014784; OTTMUST00000014785; uc008sgl.1; uc008sgm.1	Smim8	small integral membrane protein 8	chr4	-	Multiple_Complex	34768664	34778423
TC0400002718.mm.1	8.31	7.66	0.39	0.03	1.56	0.0072				chr4	-	NonCoding	57208761	57210355
TC0400003456.mm.1	10.21	9.56	0.37	0.24	1.56	0.0446	NM_001081013; ENSMUST00000056635; ENSMUST00000142647; ENSMUST00000168615; NM_001081013.1; OTTMUST00000020224; OTTMUST00000020225; uc008uoa.1; uc008uob.1; uc008uoc.1	Rlf	rearranged L-myc fusion sequence	chr4	-	Coding	121145373	121215084
TC0400003601.mm.1	7.36	6.71	0.67	0.19	1.56	0.391				chr4	-	NonCoding	129530534	129532486
TC0500000255.mm.1	4.82	4.18	0.3	0.16	1.56	0.0071	XR_106338.1	Gm20192	PREDICTED: predicted gene, 20192 (Gm20192), miscRNA.	chr5	+	NonCoding	27742050	27744177
TC0500001890.mm.1	9.56	8.92	0.54	0.82	1.56	0.2453				chr5	-	NonCoding	3744399	3747020
TC0500001937.mm.1	5.86	5.21	0.2	0.18	1.56	0.014	ENSMUST00000146928; OTTMUST00000059533	Gm15611; AC107763.3	predicted gene 15611 [Source:MGI Symbol;Acc:MGI:3783057]; putative nonel transcript	chr5	-	NonCoding	8998402	8999669
TC0500002516.mm.1	8.71	8.08	0.65	0.51	1.56	0.9369				chr5	-	NonCoding	66592462	66595570
TC0500003664.mm.1	5.59	4.94	0.55	0.53	1.56	0.4012				chr5	-	NonCoding	149807760	149807805
TC0600000353.mm.1	4.77	4.13	0.39	0.34	1.56	0.0892	ENSMUST00000116686	Gm25111	predicted gene, 25111 [Source:MGI Symbol;Acc:MGI:5454888]	chr6	+	Precursor_microRNA	36699397	36699543
TC0600001530.mm.1	10.75	10.11	1.01	0.73	1.56	0.772	NM_053109; ENSMUST00000032260; BC106776; NM_053109.3; OTTMUST00000072287; uc009efe.2	Clec2d	C-type lectin domain family 2, member d	chr6	+	Coding	129180615	129186535
TC0600002218.mm.1	8.45	7.81	0.73	0.51	1.56	0.1644				chr6	-	NonCoding	48068174	48071258
TC0700002074.mm.1	5.09	4.45	0.79	0.49	1.56	0.1157	ENSMUST00000104480	Gm26143	predicted gene, 26143 [Source:MGI Symbol;Acc:MGI:5455920]	chr7	+	Small_RNA	142424795	142424902
TC0700002645.mm.1	5.38	4.74	0.8	0.17	1.56	0.0586				chr7	-	NonCoding	25784322	25784537
TC0700004116.mm.1	6.59	5.95	0.58	0.26	1.56	0.5115	ENSMUST00000083817	Gm23345	predicted gene, 23345 [Source:MGI Symbol;Acc:MGI:5453122]	chr7	-	Small_RNA	111947181	111947330
TC0800000924.mm.1	5.53	4.89	0.75	0.29	1.56	0.08				chr8	+	NonCoding	83431025	83431731
TC0800001182.mm.1	8.82	8.18	0.09	0.3	1.56	0.0082	NM_024217; ENSMUST00000034343; BC003230; BC145817; BC145819; NM_024217.3; uc009nam.1	Cmtm3	CKLF-like MARVEL transmembrane domain containing 3	chr8	+	Coding	104340594	104347672
TC0800001405.mm.1	6.41	5.77	0.68	0.76	1.56	0.5551	NR_106045	Mir7077	microRNA 7077	chr8	+	Precursor_microRNA	117453023	117453079
TC0900000902.mm.1	8.19	7.55	0.43	0.62	1.56	0.2412				chr9	+	NonCoding	68920620	68923945
TC0900001271.mm.1	7.36	6.72	0.73	0.41	1.56	0.5096				chr9	+	NonCoding	101113805	101115838
TC0900003064.mm.1	8.37	7.72	0.41	0.34	1.56	0.1746	NM_031392; ENSMUST00000068700; BC050894; BC054367; NM_031392.2; uc009rqj.1	Wdr6	WD repeat domain 6	chr9	-	Coding	108572311	108578670
TC0M00000005.mm.1	16.86	16.22	0.46	0.23	1.56	0.167	ENSMUST00000082396	ND2	NADH dehydrogenase subunit 2	chrM	+	Multiple_Complex	3845	5016
TC0X00002650.mm.1	4.65	4.01	0.57	0.31	1.56	0.0586	ENSMUST00000122444	Gm5401	predicted pseudogene 5401 [Source:MGI Symbol;Acc:MGI:3645347]	chrX	-	Multiple_Complex	94608219	94608696
TC0X00002868.mm.1	7.43	6.79	0.66	0.53	1.56	0.1091				chrX	-	NonCoding	111616134	111616388
TC0X00003245.mm.1	6.83	6.19	0.45	0.27	1.56	0.2774	ENSMUST00000054322	Gm15163	predicted gene 15163	chrX	-	Pseudogene	157015331	157120545
TC1000001970.mm.1	6.47	5.83	0.18	0.57	1.56	0.0409				chr10	-	NonCoding	32263611	32266539
TC1200000249.mm.1	8.92	8.28	1.22	0.51	1.56	0.8052				chr12	+	NonCoding	29585425	29586363
TC1200001148.mm.1	9.97	9.34	0.41	0.43	1.56	0.0423	ENSMUST00000158892; ENSMUST00000183191; OTTMUST00000113347	Gm24899; Gm26945; RP23-204I16.2	predicted gene, 24899 [Source:MGI Symbol;Acc:MGI:5454676]; predicted gene, 26945 [Source:MGI Symbol;Acc:MGI:5504060]; novel transcript	chr12	+	Multiple_Complex	109640341	109642351
TC1200001172.mm.1	7.66	7.02	0.35	0.33	1.56	0.0561	NR_030421; NR_030421.1; uc011yte.1	Mir758	microRNA 758	chr12	+	Precursor_microRNA	109712810	109712890
TC1300000627.mm.1	6.63	5.99	0.64	0.55	1.56	0.0168				chr13	+	NonCoding	54511246	54512142
TC1300000691.mm.1	11.94	11.29	0.25	0.52	1.56	0.0477	NM_009369; ENSMUST00000045173; BC129900; BC129901; NM_009369.4; uc011zae.1; uc011zaf.1	Tgfbi	transforming growth factor, beta induced	chr13	+	Coding	56609603	56639339
TC1300001702.mm.1	10.38	9.73	0.26	0.31	1.56	0.0101	XR_141149.1	LOC100862257	PREDICTED: uncharacterized LOC100862257 (LOC100862257), miscRNA.	chr13	-	NonCoding	28249001	28258137
TC1400000794.mm.1	5.09	4.45	0.48	0.8	1.56	0.6139				chr14	+	NonCoding	55786718	55793762
TC1500001069.mm.1	6.4	5.75	0.34	0.41	1.56	0.0721	NR_033803; NR_033803.1; uc011zzr.1	6030408B16Rik	RIKEN cDNA 6030408B16 gene	chr15	+	Multiple_Complex	101293212	101297426
TC1500001103.mm.1	6.89	6.24	0.86	0.77	1.56	0.4295	ENSMUST00000096145	Gm10337	predicted gene 10337 [Source:MGI Symbol;Acc:MGI:3704459]	chr15	+	Coding	102503722	102503886
TC1500001399.mm.1	6.84	6.19	0.59	0.33	1.56	0.1571	ENSMUST00000156011; OTTMUST00000069419	Gm15940; AC122506.1	predicted gene 15940 [Source:MGI Symbol;Acc:MGI:3802082]; putative novel transcript	chr15	-	NonCoding	37762832	37765401
TC1600000578.mm.1	9.28	8.63	0.6	0.36	1.56	0.1071				chr16	+	NonCoding	40102938	40104041
TC1600001577.mm.1	5.52	4.89	0.18	0.15	1.56	0.0016				chr16	-	NonCoding	36490582	36492299
TC1700001231.mm.1	8.53	7.89	0.3	0.34	1.56	0.0572	ENSMUST00000184153	Gm27359	predicted gene, 27359 [Source:MGI Symbol;Acc:MGI:5530741]	chr17	+	Precursor_microRNA	82193755	82193864
TC1700001339.mm.1	8.81	8.18	0.24	0.37	1.56	0.0067	NM_009625; ENSMUST00000064775; BC057344; NM_009625.2; uc008dwi.1; uc008dwj.1	Adcyap1	adenylate cyclase activating polypeptide 1	chr17	+	Coding	93199021	93205491
TC1800000645.mm.1	8.67	8.03	0.27	0.59	1.56	0.1757	ENSMUST00000163259	Gm17732	predicted gene, 17732 [Source:MGI Symbol;Acc:MGI:4937366]	chr18	+	Coding	62662108	62662928
TC1800000659.mm.1	9.25	8.6	1.17	0.58	1.56	0.5192				chr18	+	NonCoding	64267738	64268333
TC0100002316.mm.1	9.57	8.94	0.43	0.64	1.55	0.2445				chr1	-	NonCoding	52212545	52214477
TC0100003364.mm.1	7.54	6.9	0.39	0.38	1.55	0.1357				chr1	-	NonCoding	160608955	160612447
TC0100003764.mm.1	5.55	4.92	0.3	0.14	1.55	0.0412				chr1	-	NonCoding	187088160	187091160
TC0200001237.mm.1	5.52	4.89	0.42	0.55	1.55	0.6522	ENSMUST00000136578; OTTMUST00000032592	Gm13715; RP23-89M14.4	predicted gene 13715 [Source:MGI Symbol;Acc:MGI:3650277]; novel transcript	chr2	+	NonCoding	85233675	85243678
TC0200004272.mm.1	7.38	6.75	0.37	0.66	1.55	0.1857				chr2	-	NonCoding	105766463	105767742
TC0200004642.mm.1	8.53	7.9	0.35	0.54	1.55	0.0369				chr2	-	NonCoding	130899598	130901009
TC0300002015.mm.1	4.96	4.33	0.2	0.27	1.55	0.0136				chr3	-	NonCoding	56128596	56130527
TC0400000141.mm.1	4.69	4.06	0.51	0.32	1.55	0.0371				chr4	+	NonCoding	16000513	16001474
TC0400002506.mm.1	8.61	7.98	0.73	0.77	1.55	0.4286	NM_001193667; NM_011124_2; BC038120_5; NM_011124.4; OTTMUST00000015039; uc008sny.2	Gm1987; Ccl21a	predicted gene 1987; chemokine (C-C motif) ligand 21A (serine) (Ccl21a), mRNA.; chemokine (C-C motif) ligand 21A, mRNA (cDNA clone MGC:47896 IMAGE:3372243), complete cds.; chemokine (C-C motif) ligand 21A (serine)	chr4	-	Coding	42772860	42773993
TC0400002902.mm.1	6.79	6.16	0.75	0.56	1.55	0.4492				chr4	-	NonCoding	77694042	77695188
TC0400003079.mm.1	8.87	8.24	0.47	0.71	1.55	0.3682	NM_010591; ENSMUST00000058555; ENSMUST00000107094; BC002081; BC021888; BC094032; NM_010591.2; OTTMUST00000018173; uc008tsq.2	Jun	jun proto-oncogene; Jun oncogene	chr4	-	Coding	95049034	95052222
TC0500000762.mm.1	7.5	6.87	0.84	0.41	1.55	0.3959				chr5	+	NonCoding	81386295	81387540
TC0500000776.mm.1	6.75	6.12	0.61	0.72	1.55	0.5233				chr5	+	NonCoding	81924661	81925772
TC0600001896.mm.1	7.98	7.35	0.24	0.35	1.55	0.1355	XR_104971.2	Gm20176	PREDICTED: predicted gene, 20176, transcript variant 2 (Gm20176), miscRNA.	chr6	-	NonCoding	17665517	17672969
TC0600003057.mm.1	6.37	5.73	0.49	0.52	1.55	0.1863				chr6	-	NonCoding	121272047	121272715
TC0600003329.mm.1	8.22	7.59	0.78	0.66	1.55	0.7946	NM_025806; ENSMUST00000032336; ENSMUST00000133911; ENSMUST00000137139; BC019793; NM_025806.2; OTTMUST00000059613; OTTMUST00000059614; OTTMUST00000059615; uc009elz.2; uc009ema.2	Plbd1	phospholipase B domain containing 1	chr6	-	Multiple_Complex	136612070	136661928
TC0700000740.mm.1	5.75	5.12	0.31	0.31	1.55	0.0608				chr7	+	NonCoding	42473133	42477544
TC0700001642.mm.1	7.89	7.26	0.06	0.75	1.55	0.1993				chr7	+	NonCoding	112099252	112100410
TC0700003726.mm.1	9.94	9.31	0.53	0.42	1.55	0.2229	NM_025460; ENSMUST00000032844; ENSMUST00000136652; ENSMUST00000153393; BC023171; NM_025460.2; OTTMUST00000077392; OTTMUST00000077393; OTTMUST00000077394; uc009ihn.1; uc009iho.1	Tmem126a	transmembrane protein 126A	chr7	-	Multiple_Complex	90450700	90457229
TC0900000075.mm.1	5.56	4.93	0.2	0.36	1.55	0.0146	ENSMUST00000157451	Gm22815	predicted gene, 22815 [Source:MGI Symbol;Acc:MGI:5452592]	chr9	+	Small_RNA	9301391	9301452
TC0900000827.mm.1	8.48	7.84	0.16	0.3	1.55	0.0312				chr9	+	NonCoding	65069652	65071394
TC0X00001762.mm.1	7	6.36	1.1	0.77	1.55	0.9753	NM_009757; ENSMUST00000024049; BC055363; NM_009757.4; OTTMUST00000040332; uc009skx.2	Bmp15	bone morphogenetic protein 15	chrX	-	Coding	6314106	6320723
TC0X00001970.mm.1	5.57	4.94	0.27	0.15	1.55	0.0253	ENSMUST00000121062	Gm2768	predicted gene 2768 [Source:MGI Symbol;Acc:MGI:3780937]	chrX	-	Multiple_Complex	25112160	25115171
TC1000002840.mm.1	8.06	7.44	0.63	0.5	1.55	0.106				chr10	-	NonCoding	108894440	108896843
TC1000003091.mm.1	6.22	5.58	0.07	0.57	1.55	0.0501				chr10	-	NonCoding	126971638	126972013
TC1100001432.mm.1	4.82	4.19	0.23	0.09	1.55	0.0094				chr11	+	NonCoding	94292553	94295093
TC1100002534.mm.1	5.82	5.19	0.29	0.28	1.55	0.0037				chr11	-	NonCoding	37059942	37060958
TC1100002636.mm.1	6.39	5.76	0.13	0.23	1.55	0.0036	XR_106212.2; XR_106213.2	Gm20181	PREDICTED: predicted gene, 20181, transcript variant 1 (Gm20181), miscRNA.; PREDICTED: predicted gene, 20181, transcript variant 2 (Gm20181), miscRNA.	chr11	-	NonCoding	48800353	48802401
TC1200001485.mm.1	11.11	10.47	0.51	0.85	1.55	0.9332	ENSMUST00000079237	Zfp125	zinc finger protein 125 [Source:MGI Symbol;Acc:MGI:1336211]	chr12	-	Coding	20899822	20900867
TC1500000318.mm.1	5.97	5.33	0.32	0.55	1.55	0.0806				chr15	+	NonCoding	40710895	40711916
TC1500000762.mm.1	5.47	4.84	0.68	0.32	1.55	0.4253				chr15	+	NonCoding	82852856	82859455
TC1600000131.mm.1	9.66	9.03	0.92	0.78	1.55	0.3837				chr16	+	NonCoding	11076552	11077161
TC1600001582.mm.1	7.8	7.16	1.42	0.44	1.55	0.3781	NM_001145899; NM_021301; ENSMUST00000023616; ENSMUST00000100308; ENSMUST00000163471; ENSMUST00000163964; ENSMUST00000164579; ENSMUST00000164770; ENSMUST00000165380; ENSMUST00000165531; ENSMUST00000166399; ENSMUST00000167909; ENSMUST00000167941; ENSMUST00000168279; ENSMUST00000169644; ENSMUST00000172382; BC138627; BC138628; NM_001145899.1; NM_021301.3; OTTMUST00000091574; OTTMUST00000091575; OTTMU…	Slc15a2	solute carrier family 15 (H+/peptide transporter), member 2	chr16	-	Multiple_Complex	36750164	36784962
TC1600001954.mm.1	4.93	4.3	0.61	0.11	1.55	0.296				chr16	-	NonCoding	81242691	81244907
TC1700000141.mm.1	8.15	7.52	0.12	0.41	1.55	0.011				chr17	+	NonCoding	12825630	12828478
TC1700001434.mm.1	11.6	10.96	1.1	0.47	1.55	0.2939				chr17	-	NonCoding	10299777	10302221
TC1800001451.mm.1	8.56	7.92	0.65	0.4	1.55	0.4638				chr18	-	NonCoding	63203735	63205780
TC1800001668.mm.1	8.08	7.45	0.76	0.46	1.55	0.2918				chr18	-	NonCoding	80902833	80905324
TC1900000827.mm.1	8.02	7.39	1.13	0.18	1.55	0.9572				chr19	+	NonCoding	58025977	58032127
TC1900000988.mm.1	8.86	8.23	0.62	1.18	1.55	0.0928				chr19	-	NonCoding	5861002	5862113
TC0100000841.mm.1	7.01	6.38	0.74	0.51	1.54	0.1038	ENSMUST00000119313	Gm15374	predicted gene 15374 [Source:MGI Symbol;Acc:MGI:3707463]	chr1	+	Multiple_Complex	88151038	88151881
TC0100001961.mm.1	7.29	6.67	0.41	0.84	1.54	0.1372	NR_030645; uc029qmw.1	Mir467e	microRNA 467e	chr1	-	Multiple_Complex	10708387	10865874
TC0100002652.mm.1	10.12	9.5	0.38	0.52	1.54	0.017				chr1	-	NonCoding	80274731	80276413
TC0100003886.mm.1	8.23	7.61	0.44	0.37	1.54	0.1673	NM_001198955; ENSMUST00000179801; NM_001198955.1; uc011wvs.1	Gm7694	predicted gene 7694	chr1	-	Coding	170298193	170306332
TC0200000255.mm.1	6.51	5.89	0.79	0.32	1.54	0.1727				chr2	+	NonCoding	14703153	14704717
TC0200001122.mm.1	11.24	10.61	0.62	0.52	1.54	0.2693				chr2	+	NonCoding	75839129	75969030
TC0200001124.mm.1	9.18	8.56	0.49	1.1	1.54	0.0725				chr2	+	NonCoding	75883905	75884673
TC0300000130.mm.1	10.73	10.11	0.79	0.19	1.54	0.0516	ENSMUST00000082660	Gm23330	predicted gene, 23330 [Source:MGI Symbol;Acc:MGI:5453107]	chr3	+	Small_RNA	19560253	19560416
TC0300000884.mm.1	7.87	7.24	0.88	0.19	1.54	0.1814	NR_105980	Mir7013	microRNA 7013	chr3	+	Precursor_microRNA	95004168	95004239
TC0400000606.mm.1	8.68	8.06	0.83	0.27	1.54	0.1213				chr4	+	NonCoding	54997216	54998485
TC0400001898.mm.1	7.04	6.41	0.02	0.19	1.54	0.0035	OTTMUST00000111840	Vmn2r-ps18	vomeronasal 2, receptor, pseudogene 18	chr4	+	Multiple_Complex	147126130	147126509
TC0400002828.mm.1	5.61	4.99	0.27	0.31	1.54	0.0604				chr4	-	NonCoding	66213884	66216174
TC0500000771.mm.1	5.49	4.87	0.26	0.14	1.54	0.0022				chr5	+	NonCoding	81695277	81697204
TC0500001513.mm.1	7.29	6.67	1.02	0.6	1.54	0.2218	ENSMUST00000083370	Gm23245	predicted gene, 23245 [Source:MGI Symbol;Acc:MGI:5453022]	chr5	+	Small_RNA	129789539	129789673
TC0500001719.mm.1	7.9	7.28	0.69	0.46	1.54	0.6567	NM_146257; ENSMUST00000058418; BC025599; NM_146257.2; uc009aiz.1	Slc29a4	solute carrier family 29 (nucleoside transporters), member 4	chr5	+	Coding	142702101	142722490
TC0500001914.mm.1	6.04	5.41	0.25	0.46	1.54	0.1525	NM_027399; ENSMUST00000015796; ENSMUST00000169542; BC061023; NM_027399.3; OTTMUST00000063978; OTTMUST00000091601; uc008wjb.2	Steap1	six transmembrane epithelial antigen of the prostate 1	chr5	-	Coding	5736317	5749326
TC0500002545.mm.1	9.47	8.85	0.31	0.3	1.54	0.0056				chr5	-	NonCoding	69263585	69265712
TC0700001548.mm.1	5.81	5.19	0.35	0.61	1.54	0.6752	NM_146355; ENSMUST00000098152; BC119096; BC120788; NM_146355.1; uc009ixx.1	Olfr692	olfactory receptor 692	chr7	+	Coding	105368230	105369355
TC0700001954.mm.1	6.7	6.08	0.43	0.15	1.54	0.0163				chr7	+	NonCoding	134952121	134957878
TC0700003691.mm.1	4.66	4.04	0.4	0.17	1.54	0.0631	NM_146617; ENSMUST00000069279; BC132055; BC132437; NM_146617.1; OTTMUST00000097500; uc009iev.1	Olfr307	olfactory receptor 307	chr7	-	Coding	86335406	86336417
TC0700004090.mm.1	5.49	4.86	0.52	0.32	1.54	0.0135				chr7	-	NonCoding	110119990	110121740
TC0800000712.mm.1	8.17	7.55	0.23	0.39	1.54	0.0539	ENSMUST00000161007; OTTMUST00000063139	Gm15717; AC114995.4	predicted gene 15717 [Source:MGI Symbol;Acc:MGI:3783159]; Novel transcript	chr8	+	NonCoding	69110198	69111921
TC0900001717.mm.1	5.67	5.05	0.53	0.35	1.54	0.2093				chr9	-	NonCoding	7181048	7183077
TC0900002077.mm.1	4.98	4.35	0.47	0.14	1.54	0.1315	NM_207141; ENSMUST00000073946; BC148817; NM_207141.1; uc009oxz.1	Olfr955	olfactory receptor 955; Synthetic construct Mus musculus clone IMAGE:100015904, MGC:183487 olfactory receptor 955 (Olfr955) mRNA, encodes complete protein.	chr9	-	Coding	39469780	39470727
TC0900002496.mm.1	9.47	8.85	1.05	0.25	1.54	0.9827				chr9	-	NonCoding	64729256	64732823
TC0900003137.mm.1	4.14	3.51	0.38	0.33	1.54	0.2774				chr9	-	NonCoding	112059558	112061170
TC0X00000389.mm.1	6.73	6.11	0.55	0.4	1.54	0.0107				chrX	+	NonCoding	41524913	41527585
TC0X00001317.mm.1	9.94	9.32	0.35	0.55	1.54	0.0552	NM_029541; ENSMUST00000057625; NM_029541.3; OTTMUST00000045116; uc012hot.1	Arxes1	adipocyte-related X-chromosome expressed sequence 1	chrX	+	Coding	136033367	136034946
TC0X00001771.mm.1	4.99	4.37	0.37	0.32	1.54	0.0478	NR_030242; NR_030242.1; uc012hec.1	Mir532	microRNA 532	chrX	-	Precursor_microRNA	7248402	7248497
TC0X00002417.mm.1	6.01	5.39	0.22	0.66	1.54	0.5549	NM_001081642; ENSMUST00000078775; ENSMUST00000114534; ENSMUST00000139191; ENSMUST00000156148; BC098242; NM_001081642.1; OTTMUST00000042915; OTTMUST00000043505; OTTMUST00000043506; OTTMUST00000043507; uc009tlb.1	Xlr4a	X-linked lymphocyte-regulated 4A	chrX	-	Multiple_Complex	73074345	73082507
TC1000000372.mm.1	10.46	9.83	0.32	0.26	1.54	0.0338	NM_001013370; NM_001162908; ENSMUST00000041438; ENSMUST00000099931; BC055753; BC100403; NM_001013370.2; NM_001162908.1; OTTMUST00000049265; OTTMUST00000049266; uc007eye.2; uc007eyf.2	Sesn1	sestrin 1	chr10	+	Multiple_Complex	41810574	41908436
TC1000003054.mm.1	8.61	7.98	1.04	0.45	1.54	0.9307				chr10	-	NonCoding	121978511	121983244
TC1100001472.mm.1	6.59	5.97	0.15	0.21	1.54	0.0043				chr11	+	NonCoding	95732543	95734259
TC1100001590.mm.1	7.08	6.45	0.56	0.27	1.54	0.0972	ENSMUST00000104097	Gm26394	predicted gene, 26394 [Source:MGI Symbol;Acc:MGI:5456171]	chr11	+	Small_RNA	98999508	98999622
TC1100003289.mm.1	15.39	14.77	0.89	0.45	1.54	0.4415	NR_037682; NR_037682.1; uc011yaf.1	Snord42a	small nucleolar RNA, C/D box 42A	chr11	-	Small_RNA	78181299	78181363
TC1200001514.mm.1	5.92	5.3	0.43	0.13	1.54	0.1627				chr12	-	NonCoding	23278253	23280904
TC1200001550.mm.1	7.49	6.87	0.27	0.59	1.54	0.5962				chr12	-	NonCoding	26386338	26388102
TC1200001708.mm.1	6	5.37	0.81	0.07	1.54	0.0948				chr12	-	NonCoding	50490150	50491405
TC1200002153.mm.1	5.87	5.25	0.91	0.29	1.54	0.0177	ENSMUST00000116715	Gm25776	predicted gene, 25776 [Source:MGI Symbol;Acc:MGI:5455553]	chr12	-	Small_RNA	91573430	91573572
TC1200002571.mm.1	6.6	5.98	0.44	0.11	1.54	0.0163	NCBI_Gene:633568:presumedTranscript_1	Ighv5-16	immunoglobulin heavy variable 5-16	chr12	-	Coding	113838526	113838983
TC1300001411.mm.1	9.16	8.54	0.64	0.47	1.54	0.0227				chr13	-	NonCoding	8833099	8833973
TC1300002556.mm.1	9.09	8.46	0.39	0.08	1.54	0.0072				chr13	-	NonCoding	101749720	101751888
TC1400000739.mm.1	5.29	4.66	0.28	0.74	1.54	0.7929	NCBI_Gene:654838:presumedTranscript_1	Traj2	T cell receptor alpha joining 2	chr14	+	Multiple_Complex	54217836	54217901
TC1400001236.mm.1	8.98	8.36	0.21	0.41	1.54	0.0326				chr14	+	NonCoding	111716789	111718137
TC1400001761.mm.1	9.14	8.52	0.29	0.74	1.54	0.1081				chr14	-	NonCoding	38913811	38916302
TC1500001637.mm.1	6.6	5.97	0.37	0.26	1.54	0.189				chr15	-	NonCoding	64375353	64381553
TC1700001488.mm.1	8.44	7.82	0.35	0.08	1.54	0.0059	NM_024250; ENSMUST00000024657; ENSMUST00000167805; ENSMUST00000168938; ENSMUST00000171526; ENSMUST00000172054; BC002206; NM_024250.4; NR_027905.1; OTTMUST00000089788; OTTMUST00000089789; OTTMUST00000089790; OTTMUST00000089791; OTTMUST00000089792; uc008anj.2; uc029tag.1	Phf10	PHD finger protein 10	chr17	-	Multiple_Complex	14944994	14961273
TC1700002263.mm.1	6.15	5.53	0.74	0.14	1.54	0.0776				chr17	-	NonCoding	51173822	51175541
TC1700002444.mm.1	3.92	3.3	0.48	0.19	1.54	0.0338	NR_049205	Mir5709	microRNA 5709	chr17	-	Precursor_microRNA	67026147	67026235
TC1800000296.mm.1	8.15	7.53	0.49	0.57	1.54	0.1024				chr18	+	NonCoding	34764549	34766268
TC1800000943.mm.1	6.65	6.03	0.18	0.57	1.54	0.0208				chr18	-	NonCoding	6014255	6015021
TC1800000946.mm.1	10.74	10.12	0.63	0.33	1.54	0.4127				chr18	-	NonCoding	6227921	6229430
TC1800001274.mm.1	6.1	5.48	0.56	0.27	1.54	0.3102	NM_009258; ENSMUST00000025381; BC086887	Spink1	serine peptidase inhibitor, Kazal type 1	chr18	-	Coding	43728069	43737237
TC1800001293.mm.1	9.54	8.91	0.41	0.22	1.54	0.1252				chr18	-	NonCoding	46235351	46238743
TC0100000636.mm.1	9.16	8.55	0.63	0.45	1.53	0.2535	NM_021383; ENSMUST00000087215; ENSMUST00000137100; ENSMUST00000147810; BC050898; BC051948; NM_021383.5; OTTMUST00000051585; OTTMUST00000051586; OTTMUST00000051587; uc007bmf.2	Rqcd1	rcd1 (required for cell differentiation) homolog 1 (S. pombe)	chr1	+	Multiple_Complex	74506058	74530844
TC0100002523.mm.1	5.33	4.71	0.56	0.16	1.53	0.0604				chr1	-	NonCoding	68945478	68948511
TC0100002791.mm.1	4.77	4.15	0.25	0.22	1.53	0.0214				chr1	-	NonCoding	90857276	90857816
TC0200000048.mm.1	7.9	7.29	0.46	0.17	1.53	0.1586	NM_028804; ENSMUST00000027988; BC058616; NM_028804.1; OTTMUST00000025427; uc008ifo.1	Ccdc3	coiled-coil domain containing 3	chr2	+	Coding	5137776	5230878
TC0200001492.mm.1	4.58	3.97	0.36	0.21	1.53	0.0747				chr2	+	NonCoding	97460753	97461891
TC0200002639.mm.1	8.5	7.88	0.46	0.52	1.53	0.2443				chr2	+	NonCoding	169994203	169996493
TC0200004763.mm.1	9.02	8.41	0.33	0.11	1.53	0.0578	NM_015754; ENSMUST00000028915; ENSMUST00000140340; BC011107; BC050201; BC147814; BC147815; NM_015754.2; OTTMUST00000008704; OTTMUST00000014897; uc008mri.1	Rbbp9	retinoblastoma binding protein 9	chr2	-	Multiple_Complex	144542265	144550869
TC0300000947.mm.1	10.98	10.37	0.92	0.19	1.53	0.1057	ENSMUST00000178300	Gm22614	predicted gene, 22614 [Source:MGI Symbol;Acc:MGI:5452391]	chr3	+	Small_RNA	96488729	96488893
TC0300002053.mm.1	6.08	5.47	0.62	0.38	1.53	0.1722	NM_028808; ENSMUST00000040622; BC119043; NM_028808.3; uc008piq.3	P2ry13	purinergic receptor P2Y, G-protein coupled 13	chr3	-	Coding	59207892	59210882
TC0300002518.mm.1	10.98	10.37	0.92	0.19	1.53	0.1057	ENSMUST00000177643	Gm25890	predicted gene, 25890 [Source:MGI Symbol;Acc:MGI:5455667]	chr3	-	Small_RNA	96486555	96486719
TC0300002588.mm.1	7.9	7.29	0.74	0.13	1.53	0.544				chr3	-	NonCoding	100678292	100680094
TC0500003430.mm.1	11.08	10.47	0.32	0.39	1.53	0.123	NM_007457; ENSMUST00000111080; ENSMUST00000129356; ENSMUST00000144303; ENSMUST00000150603; ENSMUST00000154183; BC052692; NM_007457.2; OTTMUST00000056874; OTTMUST00000056875; OTTMUST00000056876; OTTMUST00000056877; OTTMUST00000056878; uc009abm.1	Ap1s1	adaptor protein complex AP-1, sigma 1	chr5	-	Multiple_Complex	137034993	137046135
TC0500003484.mm.1	7.18	6.56	0.23	0.69	1.53	0.0863				chr5	-	NonCoding	139125718	139126978
TC0600000311.mm.1	4.84	4.23	1.37	0.27	1.53	0.1316				chr6	+	NonCoding	33559390	33560565
TC0600000528.mm.1	7.49	6.88	0.74	0.63	1.53	0.1374				chr6	+	NonCoding	47463340	47464554
TC0600002534.mm.1	7.32	6.71	0.47	0.36	1.53	0.05				chr6	-	NonCoding	77745745	77749782
TC0700000229.mm.1	6.83	6.22	0.26	0.36	1.53	0.0261	ENSMUST00000083959	n-R5s151	nuclear encoded rRNA 5S 151 [Source:MGI Symbol;Acc:MGI:4422013]	chr7	+	Ribosomal	16471813	16471931
TC0700000231.mm.1	5.41	4.8	0.46	0.64	1.53	0.3112				chr7	+	NonCoding	16623052	16633967
TC0700001445.mm.1	8.83	8.21	0.14	0.62	1.53	0.0283				chr7	+	NonCoding	101979661	101982291
TC0800000429.mm.1	6.75	6.14	1.01	0.19	1.53	0.9142				chr8	+	NonCoding	35620775	35623556
TC0800000910.mm.1	13.19	12.58	0.96	0.31	1.53	0.5852	ENSMUST00000083248	Gm25138	predicted gene, 25138 [Source:MGI Symbol;Acc:MGI:5454915]	chr8	+	Small_RNA	82409091	82409226
TC0800002784.mm.1	8.94	8.33	0.44	0.4	1.53	0.0698				chr8	-	NonCoding	102654191	102658188
TC0900000903.mm.1	8.03	7.42	0.37	0.37	1.53	0.0293				chr9	+	NonCoding	68937237	68939035
TC0900001994.mm.1	8.83	8.22	1.07	0.28	1.53	0.4738				chr9	-	NonCoding	32535251	32537076
TC0900002448.mm.1	6.66	6.04	0.5	0.54	1.53	0.03				chr9	-	NonCoding	61815574	61823672
TC0X00003116.mm.1	7.27	6.65	0.62	0.48	1.53	0.7427	NM_001110222; NM_001110223; NM_001110224; NM_010025; ENSMUST00000033642; ENSMUST00000087313; ENSMUST00000112851; ENSMUST00000112856; ENSMUST00000125768; ENSMUST00000139920; BC056391; BC057010; BC062974; NM_001110222.1; NM_001110223.1; NM_001110224.1; NM_010025.2; OTTMUST00000045335; OTTMUST00000045336; OTTMUST00000045337; OTTMUST00000045338; OTTMUST00000045339; OTTMUST00000045340; uc009ump.2; uc0…	Dcx	doublecortin	chrX	-	Multiple_Complex	143855842	143933311
TC1000000513.mm.1	8.78	8.16	0.1	0.23	1.53	0.001				chr10	+	NonCoding	58284429	58285177
TC1000000616.mm.1	4.61	3.99	0.68	0.17	1.53	0.0716				chr10	+	NonCoding	64473932	64476573
TC1000001689.mm.1	7.04	6.42	0.38	0.68	1.53	0.1506	ENSMUST00000105596	Gm10945	predicted gene 10945 [Source:MGI Symbol;Acc:MGI:3779155]	chr10	-	Coding	6740629	6761761
TC1000002165.mm.1	6.73	6.12	0.28	0.74	1.53	0.1136				chr10	-	NonCoding	53284643	53287263
TC1200000363.mm.1	6.82	6.21	0.52	0.45	1.53	0.0872				chr12	+	NonCoding	40543235	40547160
TC1200000971.mm.1	9.27	8.66	0.86	0.72	1.53	0.2365				chr12	+	NonCoding	98762048	98762972
TC1200001535.mm.1	12.95	12.34	0.12	0.29	1.53	0.0126	ENSMUST00000140065	Gm6969	predicted pseudogene 6969 [Source:MGI Symbol;Acc:MGI:3645320]	chr12	-	Pseudogene	24638669	24639010
TC1300001499.mm.1	7.43	6.82	0.63	0.49	1.53	0.3206				chr13	-	NonCoding	17710726	17712084
TC1400000374.mm.1	7.21	6.6	0.26	0.3	1.53	0.0261				chr14	+	NonCoding	34313422	34314489
TC1400002354.mm.1	7.88	7.27	0.45	0.14	1.53	0.1169				chr14	-	NonCoding	70752512	70754557
TC1500000009.mm.1	4.36	3.75	0.47	0.3	1.53	0.1138				chr15	+	NonCoding	4221503	4243603
TC1500000410.mm.1	5.97	5.35	1.08	0.26	1.53	0.183	ENSMUST00000116811	Gm22488	predicted gene, 22488 [Source:MGI Symbol;Acc:MGI:5452265]	chr15	+	Small_RNA	58146616	58146742
TC1500001063.mm.1	6.76	6.15	0.6	0.46	1.53	0.483	NR_105927	Mir6962	microRNA 6962	chr15	+	Precursor_microRNA	101193869	101193931
TC1600000055.mm.1	7.49	6.87	0.55	0.71	1.53	0.7253				chr16	+	NonCoding	5961009	5962724
TC1600000257.mm.1	6.1	5.48	0.7	0.42	1.53	0.0435				chr16	+	NonCoding	19243523	19244812
TC1600000635.mm.1	8.77	8.15	0.41	0.29	1.53	0.0225				chr16	+	NonCoding	43494037	43496840
TC1600000705.mm.1	6.31	5.7	0.28	0.42	1.53	0.2521				chr16	+	NonCoding	49765956	49769147
TC1600001867.mm.1	8.87	8.25	0.01	0.6	1.53	0.0322				chr16	-	NonCoding	67467159	67468072
TC1700000144.mm.1	5.29	4.68	0.27	0.39	1.53	0.0368	NR_028479; NR_028479.1; uc012aki.1	Snora20	small nucleolar RNA, H/ACA box 20	chr17	+	Small_RNA	12922790	12922917
TC1700002196.mm.1	9	8.39	0.3	0.3	1.53	0.0157				chr17	-	NonCoding	46870258	46872968
TC1800000544.mm.1	10.26	9.64	0.33	0.27	1.53	0.0567				chr18	+	NonCoding	53866628	53867408
TC1800001029.mm.1	7.68	7.07	0.25	0.43	1.53	0.0429				chr18	-	NonCoding	16672410	16674900
TC1800001152.mm.1	5.82	5.2	0.57	0.45	1.53	0.745				chr18	-	NonCoding	34586853	34587748
TC0100000207.mm.1	7.35	6.75	0.26	0.55	1.52	0.0404				chr1	+	NonCoding	32539028	32542455
TC0100000971.mm.1	7.49	6.89	0.31	0.05	1.52	0.0256	NM_026250; ENSMUST00000027571; ENSMUST00000112842; ENSMUST00000112844; ENSMUST00000122925; ENSMUST00000138142; BC033572; NM_026250.2; OTTMUST00000050829; OTTMUST00000050830; OTTMUST00000050831; OTTMUST00000050832; OTTMUST00000050833; uc007cfm.1; uc007cfn.1; uc011wpx.1	Gin1	gypsy retrotransposon integrase 1	chr1	+	Multiple_Complex	97770172	97793709
TC0100003295.mm.1	5.31	4.71	0.8	0.41	1.52	0.1199				chr1	-	NonCoding	154537240	154538724
TC0100003628.mm.1	8.32	7.72	0.55	0.33	1.52	0.0132				chr1	-	NonCoding	177035045	177036936
TC0200001706.mm.1	6.28	5.68	0.3	0.39	1.52	0.1288				chr2	+	NonCoding	115768002	115770012
TC0200002167.mm.1	7.34	6.73	0.19	0.38	1.52	0.0737				chr2	+	NonCoding	145865245	145870127
TC0200002428.mm.1	8.62	8.02	0.55	0.67	1.52	0.2025	ENSMUST00000082651	Gm25129	predicted gene, 25129 [Source:MGI Symbol;Acc:MGI:5454906]	chr2	+	Small_RNA	158379534	158379666
TC0200003536.mm.1	8.17	7.56	0.46	0.21	1.52	0.3138				chr2	-	NonCoding	52543333	52545574
TC0200004733.mm.1	7.73	7.14	0.54	0.38	1.52	0.0486	NM_001172160; NM_178382; ENSMUST00000056760; ENSMUST00000099301; ENSMUST00000110057; ENSMUST00000172544; BC052043; NM_001172160.1; NM_178382.4; OTTMUST00000037050; OTTMUST00000037051; OTTMUST00000096193; uc012cfb.1; uc012cfc.1	Flrt3	fibronectin leucine rich transmembrane protein 3	chr2	-	Multiple_Complex	140650914	140671476
TC0300002007.mm.1	5.24	4.64	0.58	0.23	1.52	0.2581	ENSMUST00000104088	Gm22784	predicted gene, 22784 [Source:MGI Symbol;Acc:MGI:5452561]	chr3	-	Small_RNA	55956782	55956913
TC0300002190.mm.1	8.2	7.59	0.3	0.18	1.52	0.0578				chr3	-	NonCoding	79154590	79159419
TC0300002238.mm.1	8.06	7.46	0.15	0.42	1.52	0.1898				chr3	-	NonCoding	83952455	83954254
TC0300002825.mm.1	4.42	3.81	0.42	0.26	1.52	0.0619				chr3	-	NonCoding	119453333	119467441
TC0400001162.mm.1	7.01	6.41	0.28	0.21	1.52	0.012				chr4	+	NonCoding	109063121	109067074
TC0400002413.mm.1	7.37	6.77	0.74	0.54	1.52	0.302				chr4	-	NonCoding	36422958	36425691
TC0400002512.mm.1	6.87	6.27	0.46	0.29	1.52	0.4275				chr4	-	NonCoding	42925894	42933990
TC0500000820.mm.1	8.37	7.76	0.42	0.24	1.52	0.127				chr5	+	NonCoding	88897342	88916432
TC0500002033.mm.1	6.92	6.32	0.54	0.24	1.52	0.056	ENSMUST00000159629	Gm16113	predicted gene 16113 [Source:MGI Symbol;Acc:MGI:3801918]	chr5	-	Multiple_Complex	22281211	22281582
TC0500002326.mm.1	7.5	6.9	0.57	0.16	1.52	0.3394				chr5	-	NonCoding	44213800	44217259
TC0500003136.mm.1	8.11	7.51	0.51	0.36	1.52	0.3871	NM_172721; ENSMUST00000049474; BC009095; NM_172721.2; uc008zge.1; uc008zgf.1; uc012eck.1	Fbxw8	F-box and WD-40 domain protein 8	chr5	-	Coding	118064981	118155458
TC0600000898.mm.1	9.23	8.63	0.23	0.08	1.52	0.0077	ENSMUST00000083278	Gm26264	predicted gene, 26264 [Source:MGI Symbol;Acc:MGI:5456041]	chr6	+	Small_RNA	81638311	81638469
TC0600002011.mm.1	11.04	10.43	0.3	0.53	1.52	0.0798				chr6	-	NonCoding	31079510	31083050
TC0800001275.mm.1	7.64	7.03	0.45	0.33	1.52	0.0437				chr8	+	NonCoding	107439131	107439579
TC0900000627.mm.1	7.8	7.19	0.19	0.42	1.52	0.1928				chr9	+	NonCoding	52088858	52091533
TC0900000868.mm.1	6.29	5.69	0.69	0.64	1.52	0.1747				chr9	+	NonCoding	66489529	66490448
TC0900002429.mm.1	5.12	4.52	0.7	0.42	1.52	0.2336	ENSMUST00000157465	Gm23668	predicted gene, 23668 [Source:MGI Symbol;Acc:MGI:5453445]	chr9	-	Ribosomal	60042069	60042179
TC0X00000181.mm.1	10.12	9.52	0.2	0.13	1.52	0.0025	NM_173740; ENSMUST00000026013; BC029100; NM_173740.3; OTTMUST00000041061; uc009ssa.2	Maoa	monoamine oxidase A	chrX	+	Coding	16619698	16687818
TC0X00001420.mm.1	7.7	7.09	0.59	0.18	1.52	0.0606	NR_030448.1	Mir680-2	microRNA 680-2	chrX	+	Precursor_microRNA	144297790	144297899
TC0X00002227.mm.1	13.41	12.8	0.16	0.28	1.52	0.0333	ENSMUST00000119571	Gm14586	predicted gene 14586 [Source:MGI Symbol;Acc:MGI:3705507]	chrX	-	Multiple_Complex	52772342	52772749
TC0X00002418.mm.1	6.16	5.56	0.34	0.36	1.52	0.0338	NM_001110784; ENSMUST00000074619; ENSMUST00000114524; ENSMUST00000172709; ENSMUST00000172938; ENSMUST00000173473; ENSMUST00000173742; ENSMUST00000174162; BC003812; BC093495; BC107255; BC107283; BC127145; BC127146; NM_001110784.1; OTTMUST00000042849; OTTMUST00000043096; OTTMUST00000096656; OTTMUST00000096658; OTTMUST00000096659; OTTMUST00000096660; OTTMUST00000096662; uc009tld.2	Xlr3a	X-linked lymphocyte-regulated 3A	chrX	-	Multiple_Complex	73086293	73097095
TC1000000784.mm.1	13.81	13.21	0.3	0.23	1.52	0.0258	NM_007793; ENSMUST00000005185; BC056170; NM_007793.3; uc007fxt.1	Cstb	cystatin B	chr10	+	Coding	78425670	78427622
TC1000001325.mm.1	5.04	4.44	0.33	0.26	1.52	0.1571	ENSMUST00000178475	Gm22070	predicted gene, 22070 [Source:MGI Symbol;Acc:MGI:5451847]	chr10	+	Small_RNA	114991541	114991647
TC1000002132.mm.1	6.31	5.71	0.29	0.79	1.52	0.2311				chr10	-	NonCoding	49482002	49484479
TC1000002816.mm.1	4.64	4.04	0.21	0.55	1.52	0.2305				chr10	-	NonCoding	107039694	107043189
TC1100000667.mm.1	5.38	4.78	0.27	0.62	1.52	0.4468	ENSMUST00000083872	n-R5s69	nuclear encoded rRNA 5S 69 [Source:MGI Symbol;Acc:MGI:4421914]	chr11	+	Ribosomal	57764427	57764545
TC1100001162.mm.1	8.75	8.15	0.35	0.58	1.52	0.1658	NM_011707; ENSMUST00000017488; ENSMUST00000128479; ENSMUST00000146997; ENSMUST00000153628; BC012690; NM_011707.2; OTTMUST00000000458; OTTMUST00000000459; OTTMUST00000000460; OTTMUST00000000461; uc007kjk.2	Vtn	vitronectin	chr11	+	Multiple_Complex	78499091	78502325
TC1100002989.mm.1	6.03	5.42	0.45	0.65	1.52	0.0982				chr11	-	NonCoding	65701891	65704941
TC1100003845.mm.1	10.87	10.27	0.17	0.4	1.52	0.0312				chr11	-	NonCoding	102535036	102536640
TC1200001149.mm.1	12.97	12.37	0.74	0.62	1.52	0.5306	NR_046303; NR_046303.1; uc029rxz.1	AF357426	snoRNA AF357426; snoRNA AF357426 (AF357426), small nucleolar RNA.	chr12	+	Multiple_Complex	109642838	109642904
TC1200002217.mm.1	4.84	4.23	0.44	0.12	1.52	0.1141				chr12	-	NonCoding	100069471	100074087
TC1300000406.mm.1	8.31	7.71	0.72	0.31	1.52	0.1378	ENSMUST00000083244	Gm22126	predicted gene, 22126 [Source:MGI Symbol;Acc:MGI:5451903]	chr13	+	Small_RNA	35662135	35662276
TC1300000904.mm.1	8.42	7.82	0.41	0.37	1.52	0.1538	NM_030711; ENSMUST00000169114; BC046610; NM_030711.4; uc007rfi.1; uc007rfj.1	Erap1	endoplasmic reticulum aminopeptidase 1	chr13	+	Coding	74639866	74691875
TC1400001663.mm.1	5.32	4.72	0.63	0.52	1.52	0.0424				chr14	-	NonCoding	30950513	30951249
TC1400002599.mm.1	7.01	6.4	0.63	0.43	1.52	0.0467				chr14	-	NonCoding	99072166	99073652
TC1500000332.mm.1	9.52	8.91	0.2	0.48	1.52	0.0743	XR_141274.1	Gm19760	PREDICTED: predicted gene, 19760 (Gm19760), miscRNA.	chr15	+	NonCoding	41473905	41476291
TC1500000434.mm.1	8.01	7.41	0.32	0.46	1.52	0.3404				chr15	+	NonCoding	59486880	59488626
TC1500001995.mm.1	5.6	5	0.45	0.17	1.52	0.169				chr15	-	NonCoding	84920410	84923258
TC1500002093.mm.1	6.22	5.62	0.66	0.31	1.52	0.4889				chr15	-	NonCoding	93249159	93251312
TC1600000606.mm.1	8.99	8.39	0.33	0.18	1.52	0.0133				chr16	+	NonCoding	41537862	41539254
TC1600000626.mm.1	8.08	7.48	0.25	0.83	1.52	0.2599				chr16	+	NonCoding	43198270	43200146
TC1600001463.mm.1	7.21	6.6	0.45	0.11	1.52	0.0995				chr16	-	NonCoding	30382141	30383292
TC1700000196.mm.1	6.12	5.51	0.29	0.43	1.52	0.3792				chr17	+	NonCoding	17103648	17106670
TC1700000960.mm.1	5.51	4.91	0.28	1.46	1.52	0.7128				chr17	+	NonCoding	51881720	51882381
TC1700001616.mm.1	7.17	6.57	0.41	0.42	1.52	0.2702				chr17	-	NonCoding	24083214	24086306
TC1700002182.mm.1	6.94	6.33	0.25	0.23	1.52	0.0306				chr17	-	NonCoding	46615995	46619622
TC1800000647.mm.1	4.82	4.21	0.26	0.19	1.52	0.0022				chr18	+	NonCoding	62937672	62939167
TC1800001259.mm.1	7.17	6.57	1.28	0.74	1.52	0.1072	NM_181543; ENSMUST00000054738; BC120520; BC120526; NM_181543.1; uc008eua.1	Gpr151	G protein-coupled receptor 151	chr18	-	Coding	42578020	42579652
TC1800001300.mm.1	6.94	6.34	0.22	0.38	1.52	0.0466				chr18	-	NonCoding	46434172	46460838
TC1900000401.mm.1	15.82	15.21	0.19	0.39	1.52	0.118	XM_001478443.2	Gm3873	PREDICTED: predicted gene 3873 (Gm3873), mRNA.	chr19	+	Coding	25033142	25033531
TC1900000740.mm.1	3.66	3.06	0.51	0.1	1.52	0.0359	ENSMUST00000158469	Gm25659	predicted gene, 25659 [Source:MGI Symbol;Acc:MGI:5455436]	chr19	+	Ribosomal	50812324	50812360
TC1900000963.mm.1	12.64	12.03	0.36	0.31	1.52	0.1104	XM_886587.3	Gm6293	predicted pseudogene 6293	chr19	-	Pseudogene	5415565	5415759
TC4_GL456216_random00000007.mm.1	7.88	7.28	0.55	0.52	1.52	0.9101				chr4_GL456216_random	-	NonCoding	13583	14532
TC0100000704.mm.1	5.1	4.5	0.64	0.3	1.51	0.1347	XR_140446.1	Gm19552	PREDICTED: predicted gene, 19552 (Gm19552), miscRNA.	chr1	+	NonCoding	82352217	82355049
TC0100001440.mm.1	6.15	5.56	1.28	0.65	1.51	0.5563				chr1	+	NonCoding	158534807	158537408
TC0100001575.mm.1	10.39	9.8	0.81	0.17	1.51	0.0932	ENSMUST00000083971	Gm26110	predicted gene, 26110 [Source:MGI Symbol;Acc:MGI:5455887]	chr1	+	Small_RNA	171027965	171028129
TC0100002416.mm.1	10.41	9.82	0.39	0.36	1.51	0.1362				chr1	-	NonCoding	60520814	60522291
TC0100002512.mm.1	4.36	3.76	0.59	0.5	1.51	0.331				chr1	-	NonCoding	68522228	68523178
TC0100002984.mm.1	8.08	7.48	0.29	0.37	1.51	0.0259				chr1	-	NonCoding	123559383	123562441
TC0100003362.mm.1	7.62	7.03	0.42	0.48	1.51	0.0826				chr1	-	NonCoding	160589882	160591140
TC0200000016.mm.1	6.24	5.64	0.32	0.62	1.51	0.1701				chr2	+	NonCoding	3767858	3769206
TC0200001401.mm.1	8.73	8.13	0.24	0.41	1.51	0.0406				chr2	+	NonCoding	92236556	92241739
TC0200001669.mm.1	7.03	6.43	0.49	0.44	1.51	0.0875				chr2	+	NonCoding	112383825	112387413
TC0200003561.mm.1	6.74	6.15	0.91	0.27	1.51	0.2797				chr2	-	NonCoding	57118008	57122918
TC0200005127.mm.1	5.19	4.6	0.21	0.24	1.51	0.0042	NM_027961; ENSMUST00000043448; ENSMUST00000103096; ENSMUST00000109328; ENSMUST00000130227; BC116847; BC116875; NM_027961.1; OTTMUST00000002155; OTTMUST00000002156; OTTMUST00000002157; uc008nvt.1; uc008nvu.1	Wfdc3	WAP four-disulfide core domain 3	chr2	-	Multiple_Complex	164731180	164745931
TC0300000175.mm.1	6.41	5.82	0.47	0.73	1.51	0.2933				chr3	+	NonCoding	28326126	28327227
TC0300000874.mm.1	3.8	3.2	0.36	0.06	1.51	0.0179	ENSMUST00000141485; OTTMUST00000046709	Gm15234; AC127252.4	predicted gene 15234 [Source:MGI Symbol;Acc:MGI:3705137]; novel transcript	chr3	+	NonCoding	94658961	94660115
TC0300001924.mm.1	9.95	9.35	0.24	0.36	1.51	0.0263	ENSMUST00000097152	Gm10356	predicted gene 10356 [Source:MGI Symbol;Acc:MGI:3641761]	chr3	-	Pseudogene	47050382	47051641
TC0300001982.mm.1	7.02	6.43	0.29	0.26	1.51	0.0617	NM_172501; ENSMUST00000056749; ENSMUST00000129497; ENSMUST00000130348; ENSMUST00000153342; BC087903; BC107356; NM_172501.2; OTTMUST00000052815; OTTMUST00000052816; OTTMUST00000052817; OTTMUST00000052818; uc008per.1; uc008pes.1; uc008pet.1	Nhlrc3	NHL repeat containing 3	chr3	-	Multiple_Complex	53448581	53463323
TC0300003046.mm.1	5.88	5.29	0.56	0.38	1.51	0.3824				chr3	-	NonCoding	142329541	142333778
TC0400001397.mm.1	7.24	6.64	0.22	0.11	1.51	0.0051	ENSMUST00000083844	Gm22154	predicted gene, 22154 [Source:MGI Symbol;Acc:MGI:5451931]	chr4	+	Small_RNA	123293152	123293282
TC0400001912.mm.1	8.38	7.79	0.49	0.38	1.51	0.2873	OTTMUST00000111833	Vmn2r-ps20	vomeronasal 2, receptor, pseudogene 20	chr4	+	Multiple_Complex	147521142	147523123
TC0400001918.mm.1	5.22	4.63	0.55	0.22	1.51	0.0813	NM_010244; ENSMUST00000094481; NM_010244.3; OTTMUST00000104111; uc008vtf.1	Fv1	Friend virus susceptibility 1	chr4	+	Multiple_Complex	147868836	147870917
TC0400002521.mm.1	5.19	4.6	0.49	0.07	1.51	0.1878				chr4	-	NonCoding	43397458	43399799
TC0500000999.mm.1	4.99	4.4	0.07	0.51	1.51	0.0928				chr5	+	NonCoding	102427418	102429414
TC0500001712.mm.1	5.23	4.64	0.59	0.17	1.51	0.046				chr5	+	NonCoding	142109431	142112593
TC0500001932.mm.1	9.04	8.45	0.6	0.21	1.51	0.1308	NM_198620; ENSMUST00000047485; ENSMUST00000115378; BC058808; NM_198620.1; OTTMUST00000055842; OTTMUST00000055843; uc008wkk.1	Rundc3b	RUN domain containing 3B	chr5	-	Multiple_Complex	8490334	8622952
TC0600001655.mm.1	8.48	7.88	0.22	0.1	1.51	0.0049	ENSMUST00000122528	Gm25780	predicted gene, 25780	chr6	+	NonCoding	140530963	140531215
TC0600003320.mm.1	5.39	4.79	0.23	0.38	1.51	0.1723	XR_140786.1	LOC100861780	PREDICTED: uncharacterized LOC100861780 (LOC100861780), miscRNA.	chr6	-	NonCoding	135374727	135383172
TC0700000957.mm.1	5.09	4.5	0.12	0.45	1.51	0.2251				chr7	+	NonCoding	60973836	60977010
TC0700001685.mm.1	6.14	5.55	0.34	0.67	1.51	0.6006				chr7	+	NonCoding	116542733	116546547
TC0700001700.mm.1	6.9	6.3	0.77	0.14	1.51	0.1634				chr7	+	Coding	118688545	118689150
TC0700001923.mm.1	8.41	7.82	1.1	0.56	1.51	0.427				chr7	+	NonCoding	131420684	131421566
TC0800000158.mm.1	7.69	7.09	0.97	0.17	1.51	0.1671	ENSMUST00000179579	Gm25255	predicted gene, 25255 [Source:MGI Symbol;Acc:MGI:5455032]	chr8	+	Precursor_microRNA	15418536	15418645
TC0800000289.mm.1	8.15	7.56	0.6	0.28	1.51	0.4097				chr8	+	NonCoding	22873589	22876190
TC0800002886.mm.1	6.7	6.11	0.41	0.47	1.51	0.2064				chr8	-	NonCoding	108526937	108538033
TC0900000087.mm.1	9.27	8.67	0.75	0.43	1.51	0.7631				chr9	+	NonCoding	13534983	13536373
TC0900002469.mm.1	8.11	7.51	0.22	0.14	1.51	0.0027				chr9	-	NonCoding	62957609	62958710
TC0900002980.mm.1	4.57	3.98	0.37	0.23	1.51	0.2034				chr9	-	NonCoding	104043605	104045776
TC0X00000518.mm.1	9.56	8.97	0.05	0.53	1.51	0.1269	ENSMUST00000079663	Gm2174	predicted gene 2174 [Source:MGI Symbol;Acc:MGI:3780344]	chrX	+	Coding	56447965	56448366
TC0X00000521.mm.1	5.3	4.71	0.48	0.2	1.51	0.302	ENSMUST00000101552	Gm10477	predicted gene 10477 [Source:MGI Symbol;Acc:MGI:3642464]	chrX	+	Coding	56524742	56525432
TC1000000443.mm.1	4.51	3.91	0.21	0.1	1.51	0.0142				chr10	+	NonCoding	49791561	49794769
TC1100002271.mm.1	5.07	4.47	0.28	0.22	1.51	0.0084				chr11	-	NonCoding	18897398	18899910
TC1200000819.mm.1	9.84	9.25	0.5	0.39	1.51	0.2079	NM_028863; ENSMUST00000021667; BC022589; NM_028863.1; uc007ofu.2; uc007ofv.1	Isca2	iron-sulfur cluster assembly 2 homolog (S. cerevisiae)	chr12	+	Coding	84773270	84775089
TC1200001247.mm.1	9.18	8.59	0.22	0.3	1.51	0.041				chr12	+	NonCoding	111800218	111803200
TC1200001706.mm.1	6.97	6.38	0.49	0.2	1.51	0.0367				chr12	-	NonCoding	50438849	50440417
TC1300001327.mm.1	7.64	7.05	0.03	0.53	1.51	0.0775				chr13	+	NonCoding	117265024	117265615
TC1300001481.mm.1	4.42	3.83	0.47	0.39	1.51	0.4279				chr13	-	NonCoding	14891381	14893259
TC1300002695.mm.1	6.11	5.51	0.15	0.47	1.51	0.2168				chr13	-	NonCoding	113524525	113526817
TC1400000878.mm.1	4.73	4.14	0.76	0.41	1.51	0.0263				chr14	+	NonCoding	62377179	62380446
TC1400001083.mm.1	9.19	8.59	0.93	0.31	1.51	0.5873				chr14	+	NonCoding	77468278	77469759
TC1400002488.mm.1	9.97	9.38	0.8	0.42	1.51	0.2837				chr14	-	NonCoding	79296751	79300361
TC1500000397.mm.1	6.52	5.93	0.39	0.19	1.51	0.0141				chr15	+	NonCoding	55481092	55483230
TC1500001545.mm.1	6.64	6.04	0.15	0.43	1.51	0.0156				chr15	-	NonCoding	55729723	55734026
TC1500001745.mm.1	6.06	5.47	0.43	0.38	1.51	0.0507				chr15	-	NonCoding	75762209	75766256
TC1500002015.mm.1	8.29	7.7	0.22	0.43	1.51	0.3139				chr15	-	NonCoding	86213778	86214367
TC1600001332.mm.1	5.04	4.44	0.22	0.53	1.51	0.2895	NM_146957; ENSMUST00000078603; BC132585; BC132587; NM_146957.1; uc007yoz.1	Olfr170	olfactory receptor 170	chr16	-	Coding	19605696	19606703
TC1700000956.mm.1	5.12	4.52	0.23	0.87	1.51	0.9104	NR_035408; NR_037250; NR_037251; NR_037253; NR_037255; NR_037257; NR_037259; NR_037260; NR_037262; NR_037264; NR_037266; NR_037268; uc029tis.1	Mir669a-1; Mir669a-4; Mir669a-5; Mir669a-6; Mir669a-7; Mir669p-1; Mir669a-8; Mir669a-9; Mir669p-2; Mir669a-10; Mir669a-11; Mir669a-12	microRNA 669a-1; microRNA 669a-4; microRNA 669a-5; microRNA 669a-6; microRNA 669a-7; microRNA 669p-1; microRNA 669a-8; microRNA 4669a-9; microRNA 669p-2; microRNA 669a-10; microRNA 669a-11; microRNA 669a-12	chr17	+	Multiple_Complex	51147896	51613053
TC1700001045.mm.1	5.67	5.08	0.81	0.85	1.51	0.9947	NR_030569	Mir466g	microRNA 466g	chr17	+	Precursor_microRNA	61317752	61358085
TC1700001300.mm.1	8.36	7.76	0.51	0.95	1.51	0.9819				chr17	+	NonCoding	86773270	86774648
TC1800000065.mm.1	4.72	4.12	0.33	0.51	1.51	0.5948				chr18	+	NonCoding	9716439	9719169
TC1900000218.mm.1	4.99	4.39	0.62	0.14	1.51	0.0203				chr19	+	NonCoding	11411871	11412648
TC1900001422.mm.1	6.33	5.74	0.56	0.26	1.51	0.3321	NM_001101605; NM_001110517; ENSMUST00000112467; ENSMUST00000168254	Ifit1bl1	interferon induced protein with tetratricpeptide repeats 1B like 1	chr19	-	Coding	34592888	34662419
TC0100000662.mm.1	8.15	7.57	0.68	0.18	1.5	0.4657	NM_010564; ENSMUST00000037330; BC056627; NM_010564.4; OTTMUST00000046355; uc007bps.1	Inha	inhibin alpha	chr1	+	Coding	75507077	75510366
TC0100001287.mm.1	9.42	8.84	0.33	0.35	1.5	0.1171				chr1	+	NonCoding	137957825	137960627
TC0100002280.mm.1	6.25	5.66	0.38	0.91	1.5	0.7416				chr1	-	NonCoding	45489940	45491185
TC0100002740.mm.1	5.44	4.86	0.82	0.34	1.5	0.1352	NR_028478; NR_028478.1; uc011woi.1	Snora75	small nucleolar RNA, H/ACA box 75	chr1	-	Small_RNA	86351169	86351301
TC0200001114.mm.1	5.93	5.34	0.57	0.53	1.5	0.2702				chr2	+	NonCoding	75638132	75651240
TC0200002531.mm.1	7.53	6.95	0.53	0.38	1.5	0.1268	ENSMUST00000157601	Gm22596	predicted gene, 22596	chr2	+	NonCoding	164761659	164761974
TC0300000101.mm.1	8.35	7.76	0.57	0.12	1.5	0.3001	ENSMUST00000180054	Gm24694	predicted gene, 24694 [Source:MGI Symbol;Acc:MGI:5454471]	chr3	+	Precursor_microRNA	16013818	16013927
TC0300000135.mm.1	5.71	5.13	0.09	0.2	1.5	0.0034				chr3	+	NonCoding	19908379	19910743
TC0300001824.mm.1	10.36	9.77	0.17	0.28	1.5	0.0285	NM_001026211; NM_001286972; NM_001286973; NM_026332; BC024335; NM_001026211.1; NM_026332.3; OTTMUST00000069667; OTTMUST00000069668; OTTMUST00000069669; OTTMUST00000069670; uc008oxm.1; uc008oxo.1; uc008oxp.1	Dnajc19	DnaJ (Hsp40) homolog, subfamily C, member 19	chr3	-	Multiple_Complex	34056020	34081354
TC0400001471.mm.1	7.56	6.97	0.96	0.54	1.5	0.7799				chr4	+	NonCoding	126699536	126704029
TC0400002980.mm.1	11.43	10.84	0.26	0.1	1.5	0.0197	NM_007408; ENSMUST00000000466; ENSMUST00000134094; ENSMUST00000134437; ENSMUST00000138605; ENSMUST00000140382; ENSMUST00000147097; ENSMUST00000149700; ENSMUST00000154999; BC054766; NM_007408.3; OTTMUST00000017238; OTTMUST00000017239; OTTMUST00000017240; OTTMUST00000017241; OTTMUST00000017242; OTTMUST00000017243; OTTMUST00000017648; OTTMUST00000051107; uc008tlz.1	Plin2	perilipin 2	chr4	-	Multiple_Complex	86648386	86670060
TC0400003554.mm.1	8.13	7.54	0.26	0.39	1.5	0.0415				chr4	-	NonCoding	126879334	126881237
TC0500002370.mm.1	9.88	9.29	0.6	0.45	1.5	0.2428				chr5	-	NonCoding	49017513	49018807
TC0500002544.mm.1	11.42	10.83	0.33	0.62	1.5	0.1109				chr5	-	NonCoding	69221845	69224235
TC0600000010.mm.1	9.58	8.99	0.26	0.28	1.5	0.1301	NM_007743; ENSMUST00000031668; ENSMUST00000124686; ENSMUST00000132029; ENSMUST00000138511; ENSMUST00000139201; ENSMUST00000141483; ENSMUST00000148864; ENSMUST00000155687; BC007158; BC042503; NM_007743.2; OTTMUST00000050501; OTTMUST00000050502; OTTMUST00000050503; OTTMUST00000050504; OTTMUST00000050505; OTTMUST00000050506; OTTMUST00000050507; OTTMUST00000050508; uc009avl.1; uc009avm.1; uc009avn.1	Col1a2	collagen, type I, alpha 2; procollagen type I alpha 2	chr6	+	Multiple_Complex	4504814	4541543
TC0600000186.mm.1	5.67	5.09	0.44	0.29	1.5	0.0558				chr6	+	NonCoding	22036708	22039907
TC0600001835.mm.1	8.81	8.22	0.84	0.31	1.5	0.1298	ENSMUST00000083836	Gm22155	predicted gene, 22155 [Source:MGI Symbol;Acc:MGI:5451932]	chr6	-	Small_RNA	6924118	6924279
TC0600003212.mm.1	6.92	6.33	0.77	0.29	1.5	0.7179	ENSMUST00000032517	Clec2j	C-type lectin domain family 2, member J [Source:MGI Symbol;Acc:MGI:3647940]	chr6	-	Coding	128652438	128657032
TC0700002963.mm.1	11.7	11.11	0.33	0.8	1.5	0.1712				chr7	-	NonCoding	44482028	44484782
TC0700003579.mm.1	5.58	5	0.44	0.21	1.5	0.0572				chr7	-	NonCoding	80088985	80090431
TC0700004284.mm.1	5.15	4.56	0.13	0.22	1.5	0.0032	ENSMUST00000083407	Gm25579	predicted gene, 25579 [Source:MGI Symbol;Acc:MGI:5455356]	chr7	-	Small_RNA	126567044	126567149
TC0700004510.mm.1	5.02	4.44	0.62	1.47	1.5	0.5122	NM_007751; ENSMUST00000026561; BC027531; BC086930; NM_007751.3; uc009kio.2	Cox8b	cytochrome c oxidase subunit VIIIb	chr7	-	Coding	140898942	140900446
TC0800000541.mm.1	8.68	8.1	0.2	0.13	1.5	0.0086	NM_001284409; NM_009810; ENSMUST00000093517; BC038825; NM_009810.2; uc009lqk.1; uc009lql.1; uc009lqm.1	Casp3	caspase 3; caspase 3 (Casp3), mRNA.	chr8	+	Multiple_Complex	46617291	46639698
TC0800001283.mm.1	7.63	7.05	0.19	0.72	1.5	0.5433				chr8	+	NonCoding	108032561	108034743
TC0800002352.mm.1	6.93	6.35	0.45	0.34	1.5	0.2829				chr8	-	NonCoding	68536035	68540261
TC0800002358.mm.1	10.78	10.2	0.63	0.3	1.5	0.4373	XR_140888.1; XR_140889.1	LOC100861650	PREDICTED: uncharacterized LOC100861650, transcript variant 1 (LOC100861650), miscRNA.; PREDICTED: uncharacterized LOC100861650, transcript variant 2 (LOC100861650), miscRNA.	chr8	-	NonCoding	69112801	69124432
TC0800002944.mm.1	9.15	8.56	0.36	0.29	1.5	0.0108				chr8	-	NonCoding	111237973	111239619
TC0900000168.mm.1	5.21	4.62	0.22	0.37	1.5	0.0369	ENSMUST00000180846	Gm26733	predicted gene, 26733 [Source:MGI Symbol;Acc:MGI:5477227]	chr9	+	NonCoding	20432760	20563282
TC0900002043.mm.1	6.9	6.32	0.48	0.15	1.5	0.126	ENSMUST00000104295	Gm25273	predicted gene, 25273 [Source:MGI Symbol;Acc:MGI:5455050]	chr9	-	Small_RNA	37172880	37172994
TC0900002271.mm.1	10.58	10	0.29	0.35	1.5	0.0895	NM_025848; ENSMUST00000000175; BC145731; BC145733; NM_025848.3; uc009pjv.2	Sdhd	succinate dehydrogenase complex, subunit D, integral membrane protein	chr9	-	Coding	50596338	50603849
TC0900003186.mm.1	7.01	6.43	0.41	0.2	1.5	0.1306				chr9	-	NonCoding	115284695	115286617
TC0900003202.mm.1	7.64	7.05	0.53	0.48	1.5	0.1055				chr9	-	NonCoding	116161299	116165101
TC0X00001379.mm.1	7.31	6.73	0.58	0.42	1.5	0.3236				chrX	+	NonCoding	140362154	140365801
TC0X00002522.mm.1	4.89	4.3	0.46	0.15	1.5	0.1744	ENSMUST00000130159	Gm16462	predicted gene 16462	chrX	-	NonCoding	79266559	79295281
TC0X00003294.mm.1	9.19	8.61	1.3	0.44	1.5	0.5615				chrX	-	NonCoding	162013443	162015443
TC0Y00000018.mm.1	8.35	7.76	0.57	0.12	1.5	0.3001	ENSMUST00000184839	Gm27663	predicted gene, 27663 [Source:MGI Symbol;Acc:MGI:5531045]	chrY	+	Precursor_microRNA	5542752	5542861
TC1000001395.mm.1	6.44	5.85	0.94	1.23	1.5	0.8231				chr10	+	NonCoding	118239678	118239705
TC1000001412.mm.1	6.44	5.85	0.94	1.23	1.5	0.8231				chr10	+	NonCoding	118325867	118325894
TC1000001419.mm.1	6.44	5.85	0.94	1.23	1.5	0.8231				chr10	+	NonCoding	118331306	118331333
TC1000001426.mm.1	6.44	5.85	0.94	1.23	1.5	0.8231				chr10	+	NonCoding	118336729	118336756
TC1000001433.mm.1	6.44	5.85	0.94	1.23	1.5	0.8231				chr10	+	NonCoding	118342153	118342180
TC1000001441.mm.1	6.44	5.85	0.94	1.23	1.5	0.8231				chr10	+	NonCoding	118347577	118347604
TC1000001448.mm.1	6.44	5.85	0.94	1.23	1.5	0.8231				chr10	+	NonCoding	118353003	118353030
TC1000001869.mm.1	5.42	4.84	0.44	0.32	1.5	0.0738	ENSMUST00000178790	Gm24655	predicted gene, 24655 [Source:MGI Symbol;Acc:MGI:5454432]	chr10	-	Small_RNA	23166865	23166971
TC1000002017.mm.1	7.94	7.36	0.31	0.21	1.5	0.0253	NM_183254; ENSMUST00000063204; ENSMUST00000124941; ENSMUST00000125042; ENSMUST00000134279; ENSMUST00000135785; ENSMUST00000136546; ENSMUST00000137132; ENSMUST00000139743; ENSMUST00000149949; ENSMUST00000154981; BC147171; BC147172; BC172004; NM_183254.1; OTTMUST00000081599; OTTMUST00000081600; OTTMUST00000081601; OTTMUST00000081602; OTTMUST00000081603; OTTMUST00000081604; OTTMUST00000081605; OTTMU…	Fam229b	family with sequence similarity 229, member B	chr10	-	Multiple_Complex	39118804	39133914
TC1000002215.mm.1	8.61	8.02	0.66	0.58	1.5	0.3517				chr10	-	NonCoding	59516800	59517678
TC1000002410.mm.1	10.52	9.94	1.18	0.37	1.5	0.8683				chr10	-	NonCoding	76870900	76872450
TC1000002963.mm.1	6.44	5.85	0.94	1.23	1.5	0.8231				chr10	-	NonCoding	118259763	118259790
TC1100001365.mm.1	7.79	7.21	0.15	0.1	1.5	0.0014				chr11	+	NonCoding	88112477	88116111
TC1100001745.mm.1	7.32	6.74	0.72	0.4	1.5	0.1647				chr11	+	NonCoding	105251452	105252221
TC1100003975.mm.1	11.39	10.81	0.18	0.18	1.5	0.004				chr11	-	NonCoding	108287591	108290190
TC1200000699.mm.1	5.34	4.76	0.38	0.75	1.5	0.9146				chr12	+	NonCoding	78206465	78208526
TC1200000716.mm.1	5.86	5.27	1.28	0.31	1.5	0.033	OTTMUST00000090824	Rps26	ribosomal protein S26	chr12	+	Multiple_Complex	79168486	79168833
TC1200000723.mm.1	4.57	3.99	0.35	0.24	1.5	0.1451				chr12	+	NonCoding	79546114	79549168
TC1300002662.mm.1	6.41	5.83	0.56	0.16	1.5	0.1952				chr13	-	NonCoding	111450293	111453023
TC1400000863.mm.1	5.41	4.82	0.48	0.5	1.5	0.7163				chr14	+	NonCoding	61316769	61317445
TC1400002254.mm.1	7.17	6.58	0.59	0.5	1.5	0.4794				chr14	-	NonCoding	65216712	65219643
TC1500000031.mm.1	8.23	7.64	0.34	0.09	1.5	0.0433	NM_001008702; NM_001037905; NM_001102400; NM_023118; ENSMUST00000063320; ENSMUST00000078019; ENSMUST00000080880; ENSMUST00000110663; ENSMUST00000110664; ENSMUST00000159046; ENSMUST00000159490; ENSMUST00000159552; ENSMUST00000160134; ENSMUST00000161040; ENSMUST00000161558; ENSMUST00000161812; ENSMUST00000162094; ENSMUST00000162140; ENSMUST00000163082; BC006588; BC016887; NM_001008702.2; NM_0010379…	Dab2	disabled 2, mitogen-responsive phosphoprotein	chr15	+	Multiple_Complex	6299788	6440712
TC1500001631.mm.1	7.48	6.9	0.29	0.54	1.5	0.0104				chr15	-	NonCoding	64133970	64135064
TC1500001709.mm.1	5.1	4.52	0.42	0.2	1.5	0.0305				chr15	-	NonCoding	74439254	74487652
TC1500002033.mm.1	8.61	8.03	0.6	0.29	1.5	0.6539	NM_133241; ENSMUST00000042594; ENSMUST00000109368; BC024719; NM_133241.2; OTTMUST00000049617; OTTMUST00000049618; uc007xev.1; uc007xew.1	Mlc1	megalencephalic leukoencephalopathy with subcortical cysts 1 homolog (human)	chr15	-	Coding	88955884	88979007
TC1600000543.mm.1	8.49	7.9	0.09	0.78	1.5	0.1402				chr16	+	NonCoding	38116430	38118669
TC1600001872.mm.1	6.98	6.4	0.85	0.14	1.5	0.7521	ENSMUST00000178582	Gm15828	predicted gene 15828	chr16	-	Multiple_Complex	67592705	67593226
TC1700000118.mm.1	7.7	7.12	0.66	0.31	1.5	0.0548	OTTMUST00000093825	Tdgf1-ps2	teratocarcinoma-derived growth factor, pseudogene 2	chr17	+	Multiple_Complex	12189921	12190456
TC1700002423.mm.1	7.14	6.56	0.48	0.59	1.5	0.0347				chr17	-	NonCoding	66085250	66086847
TC1800001709.mm.1	8.1	7.51	0.03	0.35	1.5	0.0408				chr18	-	NonCoding	84531160	84532694
TC0100000408.mm.1	7.18	6.61	0.75	0.35	1.49	0.5375				chr1	+	NonCoding	55440904	55441975
TC0100001056.mm.1	8.3	7.73	0.59	0.27	1.49	0.067	ENSMUST00000184268	Gm27785	predicted gene, 27785 [Source:MGI Symbol;Acc:MGI:5531167]	chr1	+	Precursor_microRNA	117561230	117561339
TC0100001058.mm.1	9.73	9.16	0.13	0.21	1.49	0.0054	NM_026472; ENSMUST00000027626; ENSMUST00000112688; ENSMUST00000161495; BC058559; OTTMUST00000088395; OTTMUST00000088396; OTTMUST00000088397; uc007cic.2; uc011wql.1	Nifk	nucleolar protein interacting with the FHA domain of MKI67	chr1	+	Coding	118321839	118333831
TC0100001808.mm.1	6.1	5.52	0.89	0.52	1.49	0.2654				chr1	+	NonCoding	187829863	187830478
TC0100002315.mm.1	10.85	10.28	0.77	0.36	1.49	0.8666				chr1	-	NonCoding	52177376	52178694
TC0100002660.mm.1	5.31	4.73	0.86	0.22	1.49	0.1254				chr1	-	NonCoding	80638724	80640951
TC0100003621.mm.1	8.67	8.09	1.77	0.67	1.49	0.8837				chr1	-	NonCoding	176745564	176746982
TC0200000792.mm.1	8.19	7.62	0.72	0.91	1.49	0.2345	ENSMUST00000118659	Gm13510	predicted gene 13510 [Source:MGI Symbol;Acc:MGI:3649639]	chr2	+	Multiple_Complex	49185018	49185446
TC0200000840.mm.1	8.27	7.69	0.15	0.29	1.49	0.0781				chr2	+	NonCoding	52975196	52976530
TC0200001031.mm.1	7.42	6.84	0.4	0.32	1.49	0.0358				chr2	+	NonCoding	71106194	71108203
TC0200003123.mm.1	8.32	7.75	0.27	0.34	1.49	0.041	NM_001031808; ENSMUST00000045604; BC034728; NM_001031808.2; OTTMUST00000027006; uc008ipu.1	Mrpl41	mitochondrial ribosomal protein L41	chr2	-	Coding	24972470	24975098
TC0300000343.mm.1	11.21	10.64	1.06	0.2	1.49	0.1896	ENSMUST00000083084	Gm23511	predicted gene, 23511 [Source:MGI Symbol;Acc:MGI:5453288]	chr3	+	Small_RNA	48954722	48954885
TC0300001085.mm.1	4.57	4	0.27	0.37	1.49	0.2921				chr3	+	NonCoding	104982167	105006132
TC0300001212.mm.1	4.96	4.39	0.65	0.13	1.49	0.1643				chr3	+	NonCoding	118097793	118099136
TC0300001276.mm.1	8.95	8.38	0.2	0.51	1.49	0.1284				chr3	+	NonCoding	126662379	126663026
TC0300001726.mm.1	6.57	6	0.52	0.25	1.49	0.0308				chr3	-	NonCoding	25426215	25431751
TC0300002280.mm.1	7.36	6.78	0.21	0.5	1.49	0.1068	XR_140608.1	Gm19382	PREDICTED: predicted gene, 19382 (Gm19382), miscRNA.	chr3	-	NonCoding	87110600	87112220
TC0300002365.mm.1	9.18	8.6	0.73	0.23	1.49	0.4225				chr3	-	NonCoding	90035998	90036451
TC0300002366.mm.1	13.71	13.14	0.13	0.32	1.49	0.0386	NM_001190258; NM_027015; NR_033727; ENSMUST00000170122; BC048352; BC055693; NM_027015.4; NR_033727.1; uc008qbl.2; uc012cst.1	Rps27rt; Rps27	ribosomal protein S27, retrogene; ribosomal protein S27	chr3	-	Multiple_Complex	90212667	90213648
TC0400000637.mm.1	6.54	5.97	0.61	0.18	1.49	0.419				chr4	+	NonCoding	57785665	57788011
TC0400001751.mm.1	6.02	5.45	0.48	0.72	1.49	0.665	NR_105987	Mir7020	microRNA 7020	chr4	+	Precursor_microRNA	139644042	139644111
TC0400003125.mm.1	7.73	7.16	0.71	0.55	1.49	0.6991				chr4	-	NonCoding	99041662	99044491
TC0500000102.mm.1	6.11	5.54	0.51	0.61	1.49	0.1211				chr5	+	NonCoding	14665649	14667153
TC0600000536.mm.1	17.76	17.18	0.45	0.2	1.49	0.0193	ENSMUST00000083011; NR_024202.2	Rny3	RNA, Y3 small cytoplasmic (associated with Ro protein)	chr6	+	NonCoding	47781624	47781725
TC0600002383.mm.1	6.23	5.66	0.38	0.42	1.49	0.0877				chr6	-	NonCoding	59347617	59348595
TC0600003427.mm.1	9.13	8.56	0.26	0.36	1.49	0.103				chr6	-	NonCoding	145837859	145848157
TC0600003576.mm.1	4.68	4.1	0.48	0.19	1.49	0.2698	NCBI_Gene:619846:presumedTranscript_1	Igkv5-48	immunoglobulin kappa variable 5-48	chr6	-	Coding	69726573	69727125
TC0700000587.mm.1	4.76	4.18	0.23	0.22	1.49	0.079	ENSMUST00000181958	G630030J09Rik	RIKEN cDNA G630030J09 gene [Source:MGI Symbol;Acc:MGI:3045288]	chr7	+	NonCoding	31149528	31152707
TC0700001748.mm.1	5.5	4.92	0.38	0.42	1.49	0.1853	XR_140840.1	LOC100861771	PREDICTED: uncharacterized LOC100861771 (LOC100861771), miscRNA.	chr7	+	NonCoding	121981761	121991286
TC0700002034.mm.1	7.08	6.5	0.27	0.21	1.49	0.0888	NM_001112715; NM_026820; ENSMUST00000026564; ENSMUST00000106040; ENSMUST00000106042; BC027285; BC090258; BC090972; NM_001112715.1; NM_026820.3; OTTMUST00000049966; OTTMUST00000049967; OTTMUST00000049968; uc009kja.2; uc009kjb.2	Ifitm1	interferon induced transmembrane protein 1	chr7	+	Coding	140967221	140969827
TC0700002060.mm.1	6.67	6.09	0.47	0.68	1.49	0.3221				chr7	+	NonCoding	141637503	141639977
TC0700003535.mm.1	6.45	5.88	0.5	0.53	1.49	0.9148				chr7	-	NonCoding	75805854	75808421
TC0800000796.mm.1	9.54	8.96	0.29	0.39	1.49	0.1677	NM_011977; ENSMUST00000034267; BC028937; NM_011977.3; uc009mdw.1; uc009mdx.1; uc009mdy.1; uc009mdz.1; uc009mea.1	Slc27a1	solute carrier family 27 (fatty acid transporter), member 1	chr8	+	Coding	71568927	71586708
TC0800002877.mm.1	6.95	6.37	0.49	0.09	1.49	0.0246	NM_008706; ENSMUST00000003947; BC004579; NM_008706.5; OTTMUST00000055042; uc009nhq.1	Nqo1	NAD(P)H dehydrogenase, quinone 1	chr8	-	Coding	107388225	107403206
TC0900000118.mm.1	9.31	8.73	0.75	0.73	1.49	0.6618	ENSMUST00000082700	Gm22620	predicted gene, 22620 [Source:MGI Symbol;Acc:MGI:5452397]	chr9	+	Small_RNA	15315189	15315321
TC0900001274.mm.1	8	7.43	0.24	0.41	1.49	0.1343				chr9	+	NonCoding	101150312	101152195
TC0900001654.mm.1	9.82	9.25	0.48	0.7	1.49	0.451	NM_001164823; NM_025339; ENSMUST00000084733; BC049583; NM_001164823.1; NM_025339.4; uc009sfn.2; uc012hdc.1	Tmem42	transmembrane protein 42	chr9	+	Coding	123021326	123023491
TC0900002410.mm.1	7.54	6.96	0.65	0.78	1.49	0.2378				chr9	-	NonCoding	59465926	59469135
TC0X00000827.mm.1	8.66	8.09	1.01	0.31	1.49	0.8265				chrX	+	NonCoding	85167647	85170963
TC0X00001202.mm.1	6.81	6.23	0.78	0.31	1.49	0.7145				chrX	+	NonCoding	123153270	123156480
TC0X00003293.mm.1	8.48	7.9	0.19	0.59	1.49	0.0569				chrX	-	NonCoding	162010717	162011260
TC0Y00000130.mm.1	8.3	7.73	0.59	0.27	1.49	0.067	ENSMUST00000184396	Gm27466	predicted gene, 27466 [Source:MGI Symbol;Acc:MGI:5530848]	chrY	+	Precursor_microRNA	40684181	40684290
TC0Y00000131.mm.1	8.3	7.73	0.59	0.27	1.49	0.067	ENSMUST00000103869	Gm28018	predicted gene, 28018 [Source:MGI Symbol;Acc:MGI:5531400]	chrY	+	Precursor_microRNA	40688738	40688847
TC1000001290.mm.1	7.4	6.83	0.4	0.33	1.49	0.045				chr10	+	NonCoding	111228881	111232195
TC1100000646.mm.1	11.54	10.97	0.11	0.31	1.49	0.0282	XR_141093.1; XR_141094.1	LOC100862216	PREDICTED: uncharacterized LOC100862216, transcript variant 1 (LOC100862216), miscRNA.; PREDICTED: uncharacterized LOC100862216, transcript variant 2 (LOC100862216), miscRNA.	chr11	+	NonCoding	55394499	55395463
TC1100001079.mm.1	7.11	6.53	0.62	0.16	1.49	0.0932				chr11	+	NonCoding	75694254	75696644
TC1100001760.mm.1	6.13	5.56	0.99	0.35	1.49	0.3963				chr11	+	NonCoding	105717093	105718606
TC1200000304.mm.1	6.85	6.28	0.38	0.55	1.49	0.112	XR_141116.1	Gm10933	PREDICTED: predicted gene 10933 (Gm10933), miscRNA.	chr12	+	NonCoding	35055101	35056959
TC1300001578.mm.1	4.81	4.23	0.68	0.31	1.49	0.8217	OTTMUST00000001040	Vmn1r-ps92	vomeronasal 1 receptor, pseudogene 92	chr13	-	Multiple_Complex	22057346	22057862
TC1400001689.mm.1	7.35	6.77	0.52	0.17	1.49	0.2706				chr14	-	NonCoding	31797180	31799940
TC1500000776.mm.1	8.73	8.15	0.28	0.19	1.49	0.0094	NM_009775; ENSMUST00000047419; BC002055; NM_009775.4; uc007xbg.2	Tspo	translocator protein	chr15	+	Coding	83563573	83574203
TC1500001667.mm.1	8.53	7.95	0.42	0.2	1.49	0.1383				chr15	-	NonCoding	68343788	68346974
TC1600000289.mm.1	6.44	5.87	1.3	0.34	1.49	0.4082	NR_028530; NR_028530.1; uc012acz.1	Snord66	small nucleolar RNA, C/D box 66	chr16	+	Small_RNA	20684239	20684313
TC1600000627.mm.1	8.14	7.57	0.42	1.21	1.49	0.0872				chr16	+	NonCoding	43279470	43281900
TC1600000727.mm.1	8.24	7.67	0.52	0.41	1.49	0.0726				chr16	+	NonCoding	52052284	52053077
TC1600000835.mm.1	5.6	5.02	0.57	0.15	1.49	0.0731				chr16	+	NonCoding	72666884	72668995
TC1600001817.mm.1	8.3	7.73	0.59	0.27	1.49	0.067	ENSMUST00000179691	Gm24755	predicted gene, 24755 [Source:MGI Symbol;Acc:MGI:5454532]	chr16	-	Precursor_microRNA	60369054	60369163
TC1700000089.mm.1	7.6	7.02	0.42	0.41	1.49	0.0386				chr17	+	NonCoding	8312961	8315019
TC1700000281.mm.1	12.08	11.5	0.6	0.46	1.49	0.746	ENSMUST00000050900	Gm9818	predicted gene 9818 [Source:MGI Symbol;Acc:MGI:3708628]	chr17	+	Multiple_Complex	21808186	21808444
TC1700001139.mm.1	6.99	6.42	0.77	0.64	1.49	0.7656	NR_028556; NR_028556.2; uc012awv.2	Snord92	small nucleolar RNA, C/D box 92	chr17	+	Small_RNA	71631279	71631365
TC1700002254.mm.1	6.55	5.97	0.39	0.25	1.49	0.2997				chr17	-	NonCoding	50807155	50808268
TC1700002682.mm.1	6.42	5.85	1.65	0.45	1.49	0.5482	ENSMUST00000157111	Gm24648	predicted gene, 24648 [Source:MGI Symbol;Acc:MGI:5454425]	chr17	-	Small_RNA	87053694	87053825
TC0100000750.mm.1	10.02	9.45	0.46	1.33	1.48	0.8178				chr1	+	NonCoding	85289614	85289641
TC0100002097.mm.1	7.34	6.78	0.47	1.05	1.48	0.9144				chr1	-	NonCoding	25797281	25800905
TC0100003528.mm.1	8.82	8.25	0.4	0.18	1.48	0.0829	NM_025321; ENSMUST00000081560; ENSMUST00000111336; ENSMUST00000155798; BC005779; BC083091; NM_025321.3; OTTMUST00000051420; OTTMUST00000051421; OTTMUST00000051422; uc007dnb.2	Sdhc	succinate dehydrogenase complex, subunit C, integral membrane protein	chr1	-	Coding	171127165	171150603
TC0200000333.mm.1	5.66	5.09	0.41	0.37	1.48	0.1484				chr2	+	NonCoding	20614625	20616045
TC0200001165.mm.1	4.87	4.3	0.25	0.38	1.48	0.1863				chr2	+	NonCoding	79680851	79685178
TC0200001465.mm.1	4.58	4.01	0.24	0.59	1.48	0.3587				chr2	+	NonCoding	95250163	95261902
TC0200001689.mm.1	7.44	6.88	0.21	0.31	1.48	0.0259				chr2	+	NonCoding	113703148	113705466
TC0200004705.mm.1	5.43	4.86	1.03	0.72	1.48	0.459				chr2	-	NonCoding	136385011	136385842
TC0300000225.mm.1	6.26	5.69	0.63	0.41	1.48	0.685				chr3	+	NonCoding	32582125	32584368
TC0300000597.mm.1	4.63	4.07	0.66	0.44	1.48	0.2009	ENSMUST00000184290	MALAT1	Metastasis associated lung adenocarcinoma transcript 1	chr3	+	NonCoding	72312941	72313031
TC0300000703.mm.1	9.06	8.5	0.68	0.31	1.48	0.3431				chr3	+	NonCoding	87660111	87663077
TC0300001425.mm.1	8.57	8.01	0.78	0.37	1.48	0.8978				chr3	+	NonCoding	138760981	138765514
TC0300001734.mm.1	6.45	5.89	1.05	0.24	1.48	0.2189				chr3	-	NonCoding	25721727	25725173
TC0300002640.mm.1	8.11	7.54	0.33	0.6	1.48	0.1809				chr3	-	NonCoding	104114039	104115695
TC0400000142.mm.1	5.42	4.86	0.22	0.27	1.48	0.0297				chr4	+	NonCoding	16014034	16016105
TC0400000582.mm.1	6.46	5.89	0.67	0.5	1.48	0.756				chr4	+	NonCoding	53497167	53499319
TC0400003178.mm.1	11.57	11	0.3	0.5	1.48	0.263	XR_140657.1	LOC100862081	PREDICTED: uncharacterized LOC100862081 (LOC100862081), miscRNA.	chr4	-	NonCoding	103563539	103587442
TC0400003246.mm.1	5.32	4.76	0.15	0.4	1.48	0.0383	ENSMUST00000157089	Gm25827	predicted gene, 25827 [Source:MGI Symbol;Acc:MGI:5455604]	chr4	-	Small_RNA	108521924	108522030
TC0400004156.mm.1	7.3	6.73	0.32	0.14	1.48	0.0045	XR_140670.1	LOC100861878	PREDICTED: uncharacterized LOC100861878 (LOC100861878), miscRNA.	chr4	-	NonCoding	155842917	155844097
TC0500000284.mm.1	4.68	4.11	0.44	0.09	1.48	0.1391	NR_045694; NR_045694.1; uc008wuz.2	Gm4961	kinesin superfamily protein 2C pseudogene; predicted pseudogene 4961 (Gm4961), non-coding RNA.	chr5	+	NonCoding	30092922	30097687
TC0500000382.mm.1	9.54	8.98	0.25	0.25	1.48	0.1287				chr5	+	NonCoding	34606615	34610146
TC0500001015.mm.1	6.86	6.29	0.55	0.15	1.48	0.1123	ENSMUST00000122390	Gm8200	predicted gene 8200 [Source:MGI Symbol;Acc:MGI:3643346]	chr5	+	Multiple_Complex	103989370	103989591
TC0500002051.mm.1	6.58	6.01	0.89	1.32	1.48	0.7178	ENSMUST00000157545	Gm25219	predicted gene, 25219	chr5	-	NonCoding	23487394	23487723
TC0500002332.mm.1	9.59	9.02	0.26	0.25	1.48	0.008				chr5	-	NonCoding	44654798	44656402
TC0500003353.mm.1	8.39	7.83	0.4	0.89	1.48	0.464				chr5	-	NonCoding	132370376	132372681
TC0600001219.mm.1	8.22	7.65	0.38	0.18	1.48	0.0635				chr6	+	NonCoding	111505723	111511796
TC0600001771.mm.1	5.81	5.24	0.29	0.47	1.48	0.097				chr6	+	NonCoding	149339215	149340656
TC0600002450.mm.1	5.97	5.4	0.51	0.22	1.48	0.0889	ENSMUST00000103905	Gm24096	predicted gene, 24096 [Source:MGI Symbol;Acc:MGI:5453873]	chr6	-	Precursor_microRNA	70147936	70148045
TC0600003108.mm.1	7.81	7.24	0.31	0.36	1.48	0.0416	NM_001097617; NM_144938; ENSMUST00000159143; ENSMUST00000159463; ENSMUST00000160505; ENSMUST00000162443; ENSMUST00000162844; BC018319; BC022123; BC111880; OTTMUST00000088837; OTTMUST00000088914; OTTMUST00000088915; OTTMUST00000088916; OTTMUST00000088974; uc009drb.1; uc009drc.1	C1s1	complement component 1, s subcomponent 1	chr6	-	Multiple_Complex	124530344	124542359
TC0700000970.mm.1	8.18	7.61	0.74	0.55	1.48	0.7293				chr7	+	NonCoding	63633609	63635451
TC0700002067.mm.1	8.06	7.5	0.24	0.55	1.48	0.2215				chr7	+	NonCoding	142113775	142125224
TC0700003043.mm.1	10.04	9.47	0.3	0.21	1.48	0.0582	ENSMUST00000073645	Gm9392	predicted pseudogene 9392	chr7	-	Pseudogene	46820267	46822048
TC0700003094.mm.1	13.21	12.64	0.26	0.3	1.48	0.0512	ENSMUST00000105882	Gm5776	predicted gene 5776	chr7	-	Multiple_Complex	54411909	54412519
TC0800000585.mm.1	9.89	9.32	0.23	0.34	1.48	0.019	NM_001005847; NM_001205054; ENSMUST00000033920; BC132227; BC132229; BC145297; NM_001005847.2; NM_001205054.1; uc009lrz.2; uc012gdu.2; uc012gdv.1	Aga	aspartylglucosaminidase	chr8	+	Coding	53511702	53523422
TC0800000939.mm.1	6.65	6.08	0.38	0.13	1.48	0.0207				chr8	+	NonCoding	83977372	83979355
TC0800001991.mm.1	7.51	6.94	0.6	0.58	1.48	0.4599				chr8	-	NonCoding	32304969	32306604
TC0800002474.mm.1	7.53	6.97	0.05	0.37	1.48	0.0897				chr8	-	NonCoding	73023397	73026451
TC0900001893.mm.1	7.87	7.3	0.52	0.48	1.48	0.1543				chr9	-	NonCoding	22027658	22031334
TC0900002283.mm.1	7.46	6.89	0.28	0.11	1.48	0.0286	NM_001033534; ENSMUST00000098782; BC139816; NM_001033534.1; uc012gtc.1	Layn	layilin	chr9	-	Coding	51054640	51077094
TC0900002609.mm.1	7.91	7.34	0.29	0.4	1.48	0.1021				chr9	-	NonCoding	71685439	71686869
TC0X00000802.mm.1	6.83	6.26	0.53	0.66	1.48	0.1519				chrX	+	NonCoding	81087381	81089389
TC0X00001172.mm.1	5.49	4.92	0.37	0.24	1.48	0.0078	NM_053114; ENSMUST00000040961; ENSMUST00000113366; BC107362; BC107363; NM_053114.2; OTTMUST00000044620; OTTMUST00000044621; uc009ued.1	Pabpc5	poly(A) binding protein, cytoplasmic 5	chrX	+	Coding	119927196	119930165
TC0X00001307.mm.1	11.43	10.87	0.07	0.19	1.48	0.0063				chrX	+	NonCoding	135763399	135766288
TC0X00001592.mm.1	5.73	5.16	0.32	0.34	1.48	0.2772	ENSMUST00000158717	Gm22666	predicted gene, 22666 [Source:MGI Symbol;Acc:MGI:5452443]	chrX	+	Small_RNA	157053955	157054118
TC0X00001861.mm.1	7.01	6.44	0.19	0.42	1.48	0.0328				chrX	-	NonCoding	12735402	12738696
TC1000000614.mm.1	8.26	7.7	1.12	0.44	1.48	0.2274				chr10	+	NonCoding	64068986	64072898
TC1000001975.mm.1	9.68	9.11	0.41	0.51	1.48	0.1374				chr10	-	NonCoding	32638831	32639486
TC1000002984.mm.1	5.92	5.36	0.48	0.11	1.48	0.1039				chr10	-	NonCoding	118303408	118303979
TC1100000001.mm.1	9.14	8.58	0.32	0.33	1.48	0.0491	NR_003517; OTTMUST00000001455; OTTMUST00000086906; OTTMUST00000086907; OTTMUST00000086908; uc007hrp.1	Pisd-ps1	phosphatidylserine decarboxylase, pseudogene 1	chr11	+	Multiple_Complex	3123861	3160339
TC1100000503.mm.1	4.74	4.17	0.6	0.27	1.48	0.0431	NM_146470; ENSMUST00000054866; BC120614; BC120616; NM_146470.2; OTTMUST00000012331; uc007iqg.2	Olfr1392	olfactory receptor 1392	chr11	+	Coding	49293297	49294322
TC1100001549.mm.1	12.97	12.4	0.03	0.3	1.48	0.0309	OTTMUST00000005581	Atp5l2-ps	ATP synthase, H+ transporting, mitochondrial FO complex, subunit G2, pseudogene	chr11	+	Pseudogene	97768060	97768371
TC1100003782.mm.1	6.36	5.79	0.23	0.2	1.48	0.046				chr11	-	NonCoding	100726290	100729628
TC1200000331.mm.1	6.13	5.56	0.16	0.39	1.48	0.0496	NM_008584; ENSMUST00000041183; BC002076; NM_008584.3; OTTMUST00000096749; uc007nkf.1	Meox2	mesenchyme homeobox 2	chr12	+	Coding	37108540	37181784
TC1200000362.mm.1	7.65	7.08	0.58	1.05	1.48	0.9501				chr12	+	NonCoding	40504830	40506877
TC1200000601.mm.1	5.23	4.66	0.22	0.54	1.48	0.3579				chr12	+	NonCoding	70968335	70968821
TC1200002587.mm.1	5.33	4.77	0.27	0.36	1.48	0.1033	NCBI_Gene:632654:presumedTranscript_1	Ighv7-4	immunoglobulin heavy variable 7-4	chr12	-	Coding	114222788	114223254
TC1300000389.mm.1	11.88	11.32	0.49	0.5	1.48	0.242	XR_141153.1	LOC100862316	PREDICTED: uncharacterized LOC100862316 (LOC100862316), miscRNA.	chr13	+	NonCoding	34127223	34128178
TC1300000434.mm.1	5.34	4.78	0.54	0.37	1.48	0.1643				chr13	+	NonCoding	37790468	37792718
TC1300000751.mm.1	10.48	9.91	0.55	0.34	1.48	0.3288	ENSMUST00000101994	Gm24539	predicted gene, 24539 [Source:MGI Symbol;Acc:MGI:5454316]	chr13	+	Small_RNA	62136930	62137062
TC1300001903.mm.1	7.16	6.59	0.7	0.11	1.48	0.175				chr13	-	NonCoding	44983447	44985986
TC1300002630.mm.1	13.64	13.08	0.81	0.58	1.48	0.065	NR_029759	Mir325	microRNA 325	chr13	-	Multiple_Complex	107761061	107761087
TC1400001146.mm.1	6.11	5.54	0.31	0.36	1.48	0.2299	ENSMUST00000082647	Gm25133	predicted gene, 25133 [Source:MGI Symbol;Acc:MGI:5454910]	chr14	+	Small_RNA	96588827	96588956
TC1400002758.mm.1	7.7	7.13	0.34	0.32	1.48	0.109				chr14	-	NonCoding	122959301	122961768
TC1500001087.mm.1	5.93	5.36	0.26	0.19	1.48	0.0051				chr15	+	NonCoding	102077424	102080224
TC1500002007.mm.1	7.88	7.31	0.32	0.21	1.48	0.0662	NM_001164625; NM_001164626; NM_197998; ENSMUST00000071876; ENSMUST00000125947; ENSMUST00000134631; ENSMUST00000144067; ENSMUST00000150995; ENSMUST00000154814; BC025858; NM_001164625.1; NM_001164626.1; NM_197998.2; OTTMUST00000084986; OTTMUST00000084987; OTTMUST00000084988; OTTMUST00000084989; OTTMUST00000084990; OTTMUST00000084991; uc007xdl.2; uc011zxo.1; uc011zxp.1	Cdpf1	cysteine rich, DPF motif domain containing 1	chr15	-	Coding	85806972	85811697
TC1600001314.mm.1	8.6	8.03	0.52	0.42	1.48	0.2273				chr16	-	NonCoding	18332692	18334718
TC1700000039.mm.1	6.74	6.18	0.35	0.66	1.48	0.583				chr17	+	NonCoding	5734180	5737961
TC1700000594.mm.1	8.79	8.23	0.23	0.32	1.48	0.0273	NM_023202; NR_103514; NR_103515; NR_103516; ENSMUST00000048249; ENSMUST00000173132; ENSMUST00000173175; ENSMUST00000173182; ENSMUST00000173556; ENSMUST00000173807; ENSMUST00000173946; ENSMUST00000174498; ENSMUST00000174847; BC052817; BC055698; NM_023202.3; OTTMUST00000095948; OTTMUST00000095949; OTTMUST00000095950; OTTMUST00000095951; OTTMUST00000095952; OTTMUST00000095953; OTTMUST00000095954; OT…	Ndufa7	NADH dehydrogenase (ubiquinone) 1 alpha subcomplex, 7 (B14.5a)	chr17	+	Multiple_Complex	33824572	33838316
TC1700001348.mm.1	9.62	9.06	0.3	0.31	1.48	0.0678	NR_003519; OTTMUST00000082285; OTTMUST00000082286; OTTMUST00000117355; uc008aed.2; uc008aee.2	Pisd-ps2	phosphatidylserine decarboxylase, pseudogene 2	chr17	-	Multiple_Complex	3064318	3084531
TC1700002604.mm.1	7.21	6.64	0.59	0.39	1.48	0.1283				chr17	-	NonCoding	81505173	81509987
TC1800001164.mm.1	6.28	5.71	0.61	0.21	1.48	0.0096	ENSMUST00000158614	Gm22200	predicted gene, 22200 [Source:MGI Symbol;Acc:MGI:5451977]	chr18	-	Small_RNA	34941234	34941300
TC1800001218.mm.1	6.12	5.56	0.4	0.53	1.48	0.6051				chr18	-	NonCoding	37872520	37875195
TC1800001290.mm.1	6.87	6.31	0.31	0.54	1.48	0.0855				chr18	-	NonCoding	46181427	46183816
TC1900000385.mm.1	8.06	7.5	0.37	0.29	1.48	0.1224				chr19	+	NonCoding	23730033	23731661
TC1900000556.mm.1	6.6	6.03	0.59	0.25	1.48	0.3341				chr19	+	NonCoding	38705532	38708426
TC1900000663.mm.1	6	5.43	0.49	0.37	1.48	0.3216				chr19	+	NonCoding	45030404	45031132
TC1900000815.mm.1	11.86	11.3	0.1	0.41	1.48	0.191				chr19	+	NonCoding	57459572	57461553
TC1_GL456211_random00000016.mm.1	10.02	9.45	0.46	1.33	1.48	0.8178				chr1_GL456211_random	-	NonCoding	17801	17828
TC1_GL456212_random00000003.mm.1	10.02	9.45	0.46	1.33	1.48	0.8178				chr1_GL456212_random	+	NonCoding	7003	7030
TC1_GL456212_random00000010.mm.1	10.02	9.45	0.46	1.33	1.48	0.8178				chr1_GL456212_random	-	NonCoding	122611	122638
TC1_GL456221_random00000021.mm.1	10.02	9.45	0.46	1.33	1.48	0.8178				chr1_GL456221_random	-	NonCoding	200003	200030
TC0100000587.mm.1	7.69	7.13	0.36	0.66	1.47	0.4263	ENSMUST00000102000	Gm23422	predicted gene, 23422 [Source:MGI Symbol;Acc:MGI:5453199]	chr1	+	Small_RNA	70596815	70596921
TC0100000604.mm.1	6.46	5.91	0.63	0.08	1.47	0.0599				chr1	+	NonCoding	72372435	72373721
TC0100001695.mm.1	6.12	5.56	0.34	0.22	1.47	0.0291				chr1	+	NonCoding	178763883	178767078
TC0100002065.mm.1	5.34	4.78	0.43	0.39	1.47	0.6626				chr1	-	NonCoding	23445144	23447363
TC0100002220.mm.1	8.5	7.95	0.26	0.85	1.47	0.6017				chr1	-	NonCoding	38374216	38375814
TC0100002504.mm.1	4.72	4.16	0.43	0.16	1.47	0.0449				chr1	-	NonCoding	68087099	68090725
TC0100002955.mm.1	7.03	6.48	0.72	0.23	1.47	0.8723				chr1	-	NonCoding	119696409	119699905
TC0100003358.mm.1	6.9	6.35	0.64	0.54	1.47	0.7903				chr1	-	NonCoding	160321686	160327078
TC0200000245.mm.1	9.03	8.47	0.37	0.27	1.47	0.0521	NM_008625; ENSMUST00000028045; ENSMUST00000146168; BC141338; NM_008625.2; OTTMUST00000026697; OTTMUST00000026698; uc008ikk.2	Mrc1	mannose receptor, C type 1	chr2	+	Multiple_Complex	14229414	14332057
TC0200000621.mm.1	8.37	7.82	0.62	0.57	1.47	0.1133				chr2	+	NonCoding	34777803	34778868
TC0200001424.mm.1	3.62	3.06	0.19	0.55	1.47	0.4757				chr2	+	NonCoding	92553576	92553605
TC0200001667.mm.1	7.35	6.8	0.13	0.34	1.47	0.029				chr2	+	NonCoding	112326186	112327420
TC0200001778.mm.1	8.4	7.85	0.18	0.24	1.47	0.0724	ENSMUST00000121637	Gm14383	predicted gene 14383 [Source:MGI Symbol;Acc:MGI:3650547]	chr2	+	Multiple_Complex	119669159	119669544
TC0200001832.mm.1	6.98	6.43	0.3	0.42	1.47	0.1091				chr2	+	NonCoding	121983215	121984440
TC0200002726.mm.1	7.98	7.43	0.44	0.38	1.47	0.2727	ENSMUST00000146046	Gm16358	predicted gene 16358 [Source:MGI Symbol;Acc:MGI:3840121]	chr2	+	Multiple_Complex	175771853	175772062
TC0200002826.mm.1	10.69	10.12	0.28	0.14	1.47	0.0359	NM_025482; ENSMUST00000000844; ENSMUST00000069712; ENSMUST00000108799; ENSMUST00000108800; ENSMUST00000129390; ENSMUST00000130261; ENSMUST00000141825; ENSMUST00000149163; ENSMUST00000155589; ENSMUST00000183956; ENSMUST00000184588; ENSMUST00000184849; BC006886; NM_025482.2; OTTMUST00000040486; OTTMUST00000040487; OTTMUST00000040488; OTTMUST00000040489; OTTMUST00000040490; OTTMUST00000040491; OTTMU…	Tpd52l2	tumor protein D52-like 2	chr2	+	Multiple_Complex	181497142	181517966
TC0200003804.mm.1	4.84	4.29	0.08	0.15	1.47	0.003				chr2	-	NonCoding	76587266	76590610
TC0200005446.mm.1	4.29	3.74	0.74	0.55	1.47	0.3583	ENSMUST00000158987	Gm22708	predicted gene, 22708 [Source:MGI Symbol;Acc:MGI:5452485]	chr2	-	Small_RNA	181425935	181426037
TC0200005513.mm.1	4.57	4.01	0.21	0.24	1.47	0.0223	ENSMUST00000154038; OTTMUST00000117224	Gm27206; RP23-393F23.11	predicted gene 27206 [Source:MGI Symbol;Acc:MGI:5521049]; novel transcript, antisense to Plcg1	chr2	-	NonCoding	160743927	160751909
TC0300000660.mm.1	8.78	8.23	0.28	0.47	1.47	0.1721				chr3	+	NonCoding	84852651	84854489
TC0300002069.mm.1	7.15	6.59	0.46	0.47	1.47	0.0468				chr3	-	NonCoding	62559827	62562499
TC0300002387.mm.1	4.52	3.96	0.49	0.21	1.47	0.016				chr3	-	NonCoding	92242933	92246241
TC0300002900.mm.1	5.8	5.25	0.35	0.11	1.47	0.0124	ENSMUST00000132762; OTTMUST00000057445	Gm15551; AC110174.1	predicted gene 15551 [Source:MGI Symbol;Acc:MGI:3783000]; novel transcript	chr3	-	NonCoding	126667329	126669032
TC0400000099.mm.1	5.41	4.85	0.11	0.2	1.47	0.0031				chr4	+	NonCoding	11969837	11973934
TC0400002761.mm.1	7.54	6.98	0.51	0.32	1.47	0.1539				chr4	-	NonCoding	59769124	59769391
TC0400002821.mm.1	4.78	4.22	0.4	0.95	1.47	0.7842				chr4	-	NonCoding	65128993	65130447
TC0400002941.mm.1	6.25	5.69	0.79	0.32	1.47	0.992				chr4	-	NonCoding	82624590	82625341
TC0400003614.mm.1	8.46	7.91	0.06	0.55	1.47	0.0918				chr4	-	NonCoding	129705166	129707230
TC0500000099.mm.1	7.96	7.4	0.36	0.35	1.47	0.208				chr5	+	NonCoding	14599919	14602562
TC0500000564.mm.1	7.08	6.52	0.44	0.95	1.47	0.3136				chr5	+	NonCoding	57929751	57931216
TC0500001381.mm.1	9.42	8.86	0.2	0.5	1.47	0.0494				chr5	+	NonCoding	122165597	122167937
TC0500002225.mm.1	6.08	5.53	0.43	0.56	1.47	0.9233				chr5	-	NonCoding	33982719	33983419
TC0500002301.mm.1	4.32	3.76	0.23	0.16	1.47	0.0148	ENSMUST00000158768	Gm23022	predicted gene, 23022 [Source:MGI Symbol;Acc:MGI:5452799]	chr5	-	Small_RNA	40405750	40405929
TC0500002725.mm.1	6.71	6.16	0.24	0.28	1.47	0.0021				chr5	-	NonCoding	90271110	90275500
TC0600000687.mm.1	4.15	3.59	0.06	0.21	1.47	0.0112	NM_001101579; ENSMUST00000073384; NM_001101579.1; OTTMUST00000103678; uc012emn.1	Vmn1r12	vomeronasal 1 receptor 12	chr6	+	Coding	57158920	57159854
TC0600001574.mm.1	7.77	7.21	0.68	0.1	1.47	0.0468	ENSMUST00000179169	Gm23403	predicted gene, 23403 [Source:MGI Symbol;Acc:MGI:5453180]	chr6	+	Precursor_microRNA	133191792	133191901
TC0600002134.mm.1	7.81	7.26	0.13	0.46	1.47	0.0373				chr6	-	NonCoding	39810181	39810648
TC0600002824.mm.1	7.98	7.43	0.49	1.16	1.47	0.443				chr6	-	NonCoding	99119912	99120894
TC0700000042.mm.1	6.08	5.52	0.52	0.19	1.47	0.27	XR_140801.1	LOC100503176	PREDICTED: uncharacterized LOC100503176 (LOC100503176), miscRNA.	chr7	+	NonCoding	4773040	4810603
TC0700001552.mm.1	5.04	4.49	0.09	0.12	1.47	0.0012	NM_007627; ENSMUST00000033189; ENSMUST00000181339; BC103530; BC103531; BC103538; NM_007627.4; OTTMUST00000112012; OTTMUST00000112015; uc009iyd.1; uc012fro.1	Cckbr	cholecystokinin B receptor	chr7	+	Coding	105425817	105470898
TC0700002003.mm.1	5.91	5.35	0.06	0.54	1.47	0.2738				chr7	+	NonCoding	140134539	140137224
TC0700003623.mm.1	7.16	6.61	0.24	0.77	1.47	0.5594				chr7	-	NonCoding	81918943	81920350
TC0700004167.mm.1	6.66	6.11	0.55	0.52	1.47	0.5082				chr7	-	NonCoding	118229401	118231357
TC0800000170.mm.1	7.25	6.69	0.64	0.34	1.47	0.3699				chr8	+	NonCoding	18731651	18735176
TC0900001184.mm.1	10.66	10.1	0.3	0.32	1.47	0.2787				chr9	+	NonCoding	94723500	94725762
TC0900001729.mm.1	5.26	4.7	0.57	0.28	1.47	0.1253				chr9	-	NonCoding	8121561	8126190
TC0900002210.mm.1	10.97	10.41	0.34	0.72	1.47	0.1488	ENSMUST00000157109	Gm24646	predicted gene, 24646 [Source:MGI Symbol;Acc:MGI:5454423]	chr9	-	Small_RNA	45879550	45879648
TC0X00001696.mm.1	4.66	4.1	0.52	0.13	1.47	0.236	ENSMUST00000118156	Gm15240	predicted gene 15240 [Source:MGI Symbol;Acc:MGI:3705404]	chrX	+	Multiple_Complex	167987505	167988224
TC0X00003297.mm.1	9.43	8.87	0.4	0.28	1.47	0.0633				chrX	-	NonCoding	162114468	162118381
TC1000000066.mm.1	6.08	5.53	0.22	0.67	1.47	0.7377				chr10	+	NonCoding	9596747	9598743
TC1000000709.mm.1	6.27	5.71	0.88	0.61	1.47	0.4084				chr10	+	NonCoding	75171841	75172744
TC1000002157.mm.1	5.07	4.51	0.34	0.65	1.47	0.8763				chr10	-	NonCoding	52379196	52381226
TC1000002404.mm.1	6.76	6.21	0.31	0.25	1.47	0.0249				chr10	-	NonCoding	76594109	76595117
TC1000002705.mm.1	9.44	8.88	0.18	0.69	1.47	0.035	XR_140990.1	LOC100861832	PREDICTED: uncharacterized LOC100861832 (LOC100861832), miscRNA.	chr10	-	NonCoding	94203324	94220951
TC1000002946.mm.1	8.82	8.27	0.63	0.97	1.47	0.2869				chr10	-	NonCoding	117837512	117839197
TC1000003128.mm.1	11.31	10.75	0.29	0.25	1.47	0.0045	XR_141006.1	LOC100862107	PREDICTED: uncharacterized LOC100862107 (LOC100862107), miscRNA.	chr10	-	NonCoding	128076246	128087713
TC1100000232.mm.1	6.39	5.84	0.13	0.28	1.47	0.0378				chr11	+	NonCoding	22977989	22980883
TC1100000246.mm.1	6.46	5.91	0.48	0.39	1.47	0.0908				chr11	+	NonCoding	23697126	23698795
TC1100001113.mm.1	6.14	5.59	0.41	0.3	1.47	0.1547	ENSMUST00000178494	Gm12345	predicted gene 12345	chr11	+	Pseudogene	77149628	77150525
TC1100001168.mm.1	8.15	7.6	0.13	0.4	1.47	0.1177	ENSMUST00000158123	Gm23219	predicted gene, 23219 [Source:MGI Symbol;Acc:MGI:5452996]	chr11	+	Small_RNA	78824387	78824473
TC1200000434.mm.1	8.43	7.87	0.4	0.54	1.47	0.1954				chr12	+	NonCoding	52746691	52748291
TC1200000930.mm.1	5.96	5.4	0.7	0.37	1.47	0.2662				chr12	+	NonCoding	90222607	90224762
TC1200001522.mm.1	6.48	5.93	0.31	0.13	1.47	0.05				chr12	-	NonCoding	23742014	23757432
TC1200001667.mm.1	5.02	4.46	0.46	0.31	1.47	0.2729				chr12	-	NonCoding	40360503	40362884
TC1200002004.mm.1	4.47	3.92	0.47	0.07	1.47	0.1873				chr12	-	NonCoding	80671545	80674218
TC1300000653.mm.1	7.66	7.11	0.58	0.16	1.47	0.0352				chr13	+	NonCoding	55222859	55224952
TC1300001300.mm.1	6.68	6.12	0.14	0.25	1.47	0.0092				chr13	+	NonCoding	113822425	113825725
TC1300001739.mm.1	7.69	7.13	0.7	0.2	1.47	0.8459	NM_153072; ENSMUST00000102943; BC125607; BC125609; NM_153072.2; OTTMUST00000001303; uc007pzf.2	Hus1b	Hus1 homolog b (S. pombe)	chr13	-	Coding	30946573	30947761
TC1300002403.mm.1	5.44	4.88	0.28	0.14	1.47	0.0714				chr13	-	NonCoding	90474754	90507094
TC1300002587.mm.1	5.78	5.23	0.62	0.07	1.47	0.3784				chr13	-	NonCoding	103810195	103811630
TC1400000098.mm.1	8.11	7.55	0.27	0.58	1.47	0.3836				chr14	+	NonCoding	11867594	11870625
TC1400000490.mm.1	4.95	4.4	0.4	0.31	1.47	0.4008	ENSMUST00000122972; OTTMUST00000059309	Gm15601; RP23-291I12.5	predicted gene 15601 [Source:MGI Symbol;Acc:MGI:3783048]; Novel transcript	chr14	+	NonCoding	45587740	45598512
TC1400000526.mm.1	7.87	7.31	0.27	0.5	1.47	0.4368				chr14	+	NonCoding	48188270	48190607
TC1400000903.mm.1	8.41	7.85	0.45	0.32	1.47	0.5883	NR_030611; NR_030611.1; uc011znj.1	Mir598	microRNA 598	chr14	+	Precursor_microRNA	63727189	63727268
TC1400001264.mm.1	5.37	4.81	0.47	0.68	1.47	0.1431				chr14	+	NonCoding	117341598	117344106
TC1400001525.mm.1	6.2	5.64	0.3	0.09	1.47	0.004				chr14	-	NonCoding	19963106	19967787
TC1400002477.mm.1	4.99	4.44	0.17	0.31	1.47	0.0819				chr14	-	NonCoding	78677949	78683593
TC1400002671.mm.1	6.14	5.59	0.55	0.13	1.47	0.0438	ENSMUST00000083259	Gm23459	predicted gene, 23459 [Source:MGI Symbol;Acc:MGI:5453236]	chr14	-	Small_RNA	106261123	106261253
TC1500000831.mm.1	5.38	4.82	0.85	0.16	1.47	0.0941				chr15	+	NonCoding	86140095	86140518
TC1500000857.mm.1	6.29	5.74	0.75	0.3	1.47	0.1083	ENSMUST00000082547	Gm23737	predicted gene, 23737 [Source:MGI Symbol;Acc:MGI:5453514]	chr15	+	Small_RNA	89019221	89019379
TC1600000788.mm.1	7.22	6.66	0.23	0.31	1.47	0.0349	NM_011173; ENSMUST00000023629; ENSMUST00000127502; ENSMUST00000155940; BC128316; NM_011173.2; OTTMUST00000067401; OTTMUST00000067402; OTTMUST00000067625; uc007zpx.1	Pros1	protein S (alpha)	chr16	+	Multiple_Complex	62854307	62929346
TC1600000959.mm.1	5.04	4.48	0.37	0.2	1.47	0.2351	XR_105789.1	2810407A14Rik	RIKEN cDNA 2810407A14 gene	chr16	+	Multiple_Complex	87784075	87839293
TC1600001860.mm.1	8.25	7.69	0.29	0.77	1.47	0.6738				chr16	-	NonCoding	67294772	67296858
TC1700000140.mm.1	8.09	7.53	0.45	0.32	1.47	0.0606				chr17	+	NonCoding	12821816	12823939
TC1700000401.mm.1	10.77	10.22	0.47	0.65	1.47	0.5109				chr17	+	NonCoding	26098871	26099222
TC1800001024.mm.1	11.34	10.79	0.17	0.17	1.47	0.0287	ENSMUST00000076710	Gm7665	predicted pseudogene 7665 [Source:MGI Symbol;Acc:MGI:3645651]	chr18	-	Multiple_Complex	16274648	16274944
TC1900000250.mm.1	5.8	5.24	0.23	0.11	1.47	0.0032	NM_145935; ENSMUST00000044976; ENSMUST00000119960; ENSMUST00000123173; ENSMUST00000155846; ENSMUST00000157069; BC010799; BC015294; BC024434; NM_145935.3; OTTMUST00000070082; OTTMUST00000070083; OTTMUST00000070084; OTTMUST00000070100; OTTMUST00000070101; uc008guh.1; uc008gui.1	Glyat	glycine-N-acyltransferase	chr19	+	Multiple_Complex	12633308	12653911
TC1900000779.mm.1	6.55	5.99	0.72	0.36	1.47	0.2934				chr19	+	NonCoding	55330627	55332638
TC1900001393.mm.1	7.82	7.26	0.4	0.74	1.47	0.399				chr19	-	NonCoding	32266770	32268130
TC0100001019.mm.1	7.56	7.01	0.71	0.34	1.46	0.1389				chr1	+	NonCoding	106179979	106181550
TC0100001371.mm.1	4.41	3.87	0.4	0.13	1.46	0.0341				chr1	+	NonCoding	152903458	152905229
TC0100002070.mm.1	8.65	8.1	0.09	0.45	1.46	0.0452	NM_026503; ENSMUST00000027338; ENSMUST00000155767; BC028981; uc007amj.2	Sdhaf4	succinate dehydrogenase complex assembly factor 4	chr1	-	Multiple_Complex	23995939	24005656
TC0100002417.mm.1	13.13	12.58	0.31	0.27	1.46	0.1227	XM_001479482.2	Gm11575	predicted gene 11575	chr1	-	Multiple_Complex	60522812	60523066
TC0100003479.mm.1	7.04	6.5	0.85	0.31	1.46	0.9754				chr1	-	NonCoding	167263798	167266830
TC0200000729.mm.1	5.62	5.07	0.56	0.22	1.46	0.6345	ENSMUST00000157887	Gm24467	predicted gene, 24467 [Source:MGI Symbol;Acc:MGI:5454244]	chr2	+	Small_RNA	40298517	40298642
TC0200002941.mm.1	6.3	5.76	0.16	0.27	1.46	0.098				chr2	-	NonCoding	10007188	10009383
TC0200004483.mm.1	7.04	6.49	0.36	0.35	1.46	0.0526				chr2	-	NonCoding	121239267	121240580
TC0200004927.mm.1	6.6	6.05	0.47	0.28	1.46	0.1308				chr2	-	NonCoding	153232943	153235799
TC0400001048.mm.1	5.63	5.08	0.33	0.04	1.46	0.0211				chr4	+	NonCoding	102200326	102203170
TC0400001186.mm.1	5.74	5.2	0.6	0.19	1.46	0.0922				chr4	+	NonCoding	111339820	111342579
TC0400002017.mm.1	9.88	9.33	0.73	0.96	1.46	0.3257	ENSMUST00000127752; OTTMUST00000024266	Gm13096; RP23-61O18.1	predicted gene 13096 [Source:MGI Symbol;Acc:MGI:3649461]; novel transcript	chr4	+	NonCoding	152203926	152204467
TC0400002162.mm.1	5.87	5.33	0.5	0.38	1.46	0.1709				chr4	-	NonCoding	6767189	6769396
TC0500001782.mm.1	14.4	13.86	0.21	0.51	1.46	0.0838	NR_039564.1	Mir5105	microRNA 5105 (Mir5105), microRNA.	chr5	+	NonCoding	146261003	146261084
TC0500001906.mm.1	6.14	5.59	0.19	0.2	1.46	0.0025				chr5	-	NonCoding	5304356	5307002
TC0500003341.mm.1	8.7	8.16	0.47	0.53	1.46	0.8533				chr5	-	NonCoding	131882966	131885938
TC0500003436.mm.1	6.65	6.1	0.42	0.31	1.46	0.2787	ENSMUST00000179412; XM_003688816.1	Muc3a; A630081J09Rik	mucin 3A, cell surface associated [Source:MGI Symbol;Acc:MGI:3588263]; RIKEN cDNA A630081J09 gene	chr5	-	Coding	137208805	137212923
TC0600001272.mm.1	5.98	5.44	0.44	0.18	1.46	0.0502				chr6	+	NonCoding	114667638	114670537
TC0600001573.mm.1	5.58	5.04	1.02	0.39	1.46	0.3357				chr6	+	NonCoding	133124361	133126665
TC0600002064.mm.1	8.15	7.6	0.71	0.83	1.46	0.748				chr6	-	NonCoding	35121522	35123928
TC0600002189.mm.1	6.13	5.58	0.56	0.35	1.46	0.0171				chr6	-	NonCoding	43380427	43383029
TC0600002300.mm.1	6.64	6.09	0.59	0.33	1.46	0.8347				chr6	-	NonCoding	53011845	53013095
TC0600002525.mm.1	10.99	10.44	0.63	0.49	1.46	0.3181				chr6	-	NonCoding	77281110	77285834
TC0600003169.mm.1	8.06	7.51	0.59	0.37	1.46	0.7054	NM_009829; ENSMUST00000000188; BC049086; NM_009829.3; uc009dvr.1; uc009dvs.1	Ccnd2	cyclin D2	chr6	-	Multiple_Complex	127125166	127151048
TC0700001384.mm.1	7.13	6.59	0.36	0.35	1.46	0.1863	XR_140857.1	LOC100861604	PREDICTED: uncharacterized LOC100861604 (LOC100861604), miscRNA.	chr7	+	NonCoding	99345384	99346145
TC0700001891.mm.1	5.64	5.1	0.49	0.15	1.46	0.0146	ENSMUST00000118475	Gm16044	predicted gene 16044 [Source:MGI Symbol;Acc:MGI:3801992]	chr7	+	Multiple_Complex	128692689	128693138
TC0700002306.mm.1	8.87	8.32	0.89	0.21	1.46	0.2442				chr7	-	NonCoding	10189688	10189715
TC0700003118.mm.1	9.6	9.05	0.79	0.63	1.46	0.8509				chr7	-	NonCoding	59223847	59226201
TC0700003773.mm.1	3.67	3.12	0.53	0.13	1.46	0.0371	NM_001081167; ENSMUST00000098278; NM_001081167.1; uc009ikf.1	B3gnt6	UDP-GlcNAc:betaGal beta-1,3-N-acetylglucosaminyltransferase 6 (core 3 synthase)	chr7	-	Coding	98192415	98199481
TC0700004139.mm.1	6.34	5.79	0.63	0.57	1.46	0.6159				chr7	-	NonCoding	114364336	114365215
TC0800000657.mm.1	4.74	4.2	0.05	0.44	1.46	0.0745				chr8	+	NonCoding	61511508	61513156
TC0800001072.mm.1	7.55	7.01	0.51	1.42	1.46	0.8606				chr8	+	NonCoding	92192187	92192228
TC0800001787.mm.1	9.93	9.39	0.55	0.43	1.46	0.3349				chr8	-	NonCoding	17444107	17447421
TC0900000812.mm.1	8.11	7.56	0.63	0.54	1.46	0.0559	NR_028548; NR_028548.1; uc012gvb.1	Snord16a	small nucleolar RNA, C/D box 16A	chr9	+	Small_RNA	64175423	64175522
TC0900001484.mm.1	5.31	4.76	0.42	0.55	1.46	0.1194				chr9	+	NonCoding	111136786	111139509
TC0900002625.mm.1	7.46	6.91	0.16	0.27	1.46	0.0335				chr9	-	NonCoding	72052302	72056252
TC0900003211.mm.1	8.14	7.6	0.19	0.25	1.46	0.0339				chr9	-	NonCoding	116937896	116940584
TC0X00000685.mm.1	11.97	11.42	0.6	0.39	1.46	0.574	NM_007542; ENSMUST00000033741; ENSMUST00000130873; ENSMUST00000133394; ENSMUST00000140803; ENSMUST00000141945; ENSMUST00000155231; ENSMUST00000169489; ENSMUST00000183174; BC005452; BC019502; BC052857; NM_007542.4; OTTMUST00000042857; OTTMUST00000043450; OTTMUST00000043451; OTTMUST00000043453; OTTMUST00000043454; OTTMUST00000114643; OTTMUST00000114644; uc009tlw.2; uc009tlx.2; uc012hkf.1	Bgn	biglycan	chrX	+	Multiple_Complex	73483602	73495936
TC0X00000992.mm.1	8.85	8.3	0.66	0.57	1.46	0.2329	XR_106031.2	Gm19974	PREDICTED: predicted gene, 19974 (Gm19974), miscRNA.	chrX	+	NonCoding	102161105	102186524
TC0X00001703.mm.1	6.55	6.01	0.34	0.36	1.46	0.0296				chrX	+	NonCoding	169037738	169040432
TC0X00001715.mm.1	7.95	7.4	0.42	0.2	1.46	0.0294	ENSMUST00000178789; ENSMUST00000179760; ENSMUST00000180251	Gm21887	predicted gene, 21887 [Source:MGI Symbol;Acc:MGI:5434051]	chrX	+	Coding	170009659	170019281
TC0X00002208.mm.1	5.53	4.98	0.39	0.26	1.46	0.0487				chrX	-	NonCoding	52057127	52061037
TC0X00002218.mm.1	3.89	3.35	0.43	0.23	1.46	0.0466	NR_030497; NR_030497.1; uc012hhc.1	Mir717	microRNA 717	chrX	-	Precursor_microRNA	52422407	52422515
TC0X00002294.mm.1	9.3	8.76	0.56	0.23	1.46	0.5424				chrX	-	NonCoding	59092640	59093868
TC0X00002445.mm.1	7.25	6.71	0.37	0.39	1.46	0.3928				chrX	-	NonCoding	74065546	74067772
TC0X00002825.mm.1	10.56	10.02	0.12	0.24	1.46	0.0092	NM_001190409; NM_025952; ENSMUST00000033583; ENSMUST00000113566; ENSMUST00000139421; ENSMUST00000151689; BC003881; NM_001190409.1; NM_025952.4; OTTMUST00000044163; OTTMUST00000044164; OTTMUST00000044165; uc009ubh.2; uc009ubi.2; uc009ubj.2	Magt1	magnesium transporter 1	chrX	-	Multiple_Complex	105968084	106011906
TC1000003154.mm.1	8.62	8.08	0.82	0.81	1.46	0.4805	NR_105882	Mir6917	microRNA 6917	chr10	-	Precursor_microRNA	128584437	128584497
TC1100000536.mm.1	5.51	4.96	0.1	0.33	1.46	0.0689				chr11	+	NonCoding	50133295	50135011
TC1100002148.mm.1	7.18	6.64	0.08	0.23	1.46	0.0145				chr11	-	NonCoding	5728485	5729560
TC1100002911.mm.1	9.09	8.54	0.26	0.37	1.46	0.0735	XM_890719.4	Gm12271	predicted gene 12271	chr11	-	Pseudogene	61416402	61416815
TC1100003972.mm.1	10.53	9.99	0.59	0.15	1.46	0.3821				chr11	-	NonCoding	108183610	108186973
TC1200000256.mm.1	8.98	8.44	0.67	0.74	1.46	0.2124	NM_001159743; ENSMUST00000067087; NM_001159743.1; uc007ngv.1	Fam150b	family with sequence similarity 150, member B	chr12	+	Coding	30884322	30893854
TC1200000703.mm.1	7.34	6.79	0.77	0.28	1.46	0.6643				chr12	+	NonCoding	78261293	78266375
TC1300001727.mm.1	4.81	4.26	0.35	0.28	1.46	0.2728				chr13	-	NonCoding	29541028	29543096
TC1300001977.mm.1	6.51	5.97	0.73	0.27	1.46	0.0485				chr13	-	NonCoding	50576437	50594646
TC1400000187.mm.1	8.03	7.48	0.18	0.3	1.46	0.0156	ENSMUST00000157831	Gm26372	predicted gene, 26372	chr14	+	NonCoding	21263624	21263859
TC1400000213.mm.1	4.97	4.43	0.54	0.3	1.46	0.3703				chr14	+	NonCoding	22927926	22933497
TC1400000997.mm.1	9.11	8.57	0.38	0.86	1.46	0.8571	NR_029802; NR_029802.1; uc011zoa.1	Mir320	microRNA 320	chr14	+	Precursor_microRNA	70443510	70443591
TC1400001155.mm.1	6.82	6.28	0.64	0.43	1.46	0.2584				chr14	+	NonCoding	99119471	99121172
TC1500000161.mm.1	6.81	6.26	0.39	0.33	1.46	0.1506				chr15	+	NonCoding	25634627	25638240
TC1500001625.mm.1	8.46	7.91	0.46	0.79	1.46	0.0574				chr15	-	NonCoding	63946905	63948177
TC1500002180.mm.1	9.3	8.76	0.34	0.18	1.46	0.1665	NM_009833; ENSMUST00000012104; ENSMUST00000130921; ENSMUST00000163180; ENSMUST00000164294; ENSMUST00000164565; ENSMUST00000168928; ENSMUST00000169674; ENSMUST00000169707; ENSMUST00000170452; BC131685; NM_009833.1; OTTMUST00000091602; OTTMUST00000091603; OTTMUST00000091604; OTTMUST00000091609; OTTMUST00000091610; OTTMUST00000091611; OTTMUST00000091612; OTTMUST00000091613; uc007xmv.1; uc007xmw.1	Ccnt1	cyclin T1	chr15	-	Multiple_Complex	98534520	98570923
TC1700001121.mm.1	5.97	5.42	0.27	0.37	1.46	0.3095				chr17	+	NonCoding	70761989	70767488
TC1700002119.mm.1	4.66	4.11	0.6	0.33	1.46	0.2184				chr17	-	NonCoding	42744973	42749198
TC1700002258.mm.1	6.21	5.66	0.51	0.28	1.46	0.0588				chr17	-	NonCoding	51087945	51089590
TC1900000223.mm.1	6.08	5.53	0.6	0.96	1.46	0.8364				chr19	+	NonCoding	11486109	11487065
TC1900000934.mm.1	8.62	8.07	0.51	0.35	1.46	0.1196				chr19	-	NonCoding	4777315	4779081
TC1900001224.mm.1	5.87	5.32	0.36	0.59	1.46	0.0978				chr19	-	NonCoding	17777173	17780394
TC0100000169.mm.1	12.91	12.38	0.31	0.55	1.45	0.1737				chr1	+	NonCoding	24614879	24615092
TC0100000503.mm.1	6.08	5.55	0.08	0.41	1.45	0.0835				chr1	+	NonCoding	61880305	61882506
TC0100000797.mm.1	5.42	4.88	0.37	0.19	1.45	0.0174				chr1	+	NonCoding	86834995	86837778
TC0100001309.mm.1	6.14	5.6	0.47	0.25	1.45	0.3082				chr1	+	NonCoding	140266487	140269852
TC0200000998.mm.1	5.56	5.02	0.66	0.59	1.45	0.3495				chr2	+	NonCoding	68966751	68967622
TC0200001037.mm.1	5.27	4.74	0.33	0.45	1.45	0.6241				chr2	+	NonCoding	71394068	71400814
TC0200002114.mm.1	6.7	6.17	0.4	0.43	1.45	0.1951				chr2	+	NonCoding	141175070	141176397
TC0200002576.mm.1	7.47	6.94	0.9	0.13	1.45	0.9529				chr2	+	NonCoding	166823756	166825957
TC0200003219.mm.1	4.47	3.93	0.53	0.48	1.45	0.2868	ENSMUST00000116888	Gm25541	predicted gene, 25541 [Source:MGI Symbol;Acc:MGI:5455318]	chr2	-	Small_RNA	27539805	27539930
TC0200004077.mm.1	4.11	3.57	0.08	0.11	1.45	0.0052	NM_020515; ENSMUST00000099757; ENSMUST00000111506; BC156630; NM_020515.1; OTTMUST00000033513; uc008ksl.1	Olfr140	olfactory receptor 140; Synthetic construct Mus musculus clone IMAGE:100062099, MGC:190357 olfactory receptor 140 (Olfr140) mRNA, encodes complete protein.	chr2	-	Coding	90051414	90063594
TC0200004643.mm.1	5.51	4.97	0.35	0.16	1.45	0.1127				chr2	-	NonCoding	131011874	131013110
TC0200004724.mm.1	4.44	3.91	0.32	0.32	1.45	0.1916				chr2	-	NonCoding	139673241	139675391
TC0300000013.mm.1	4.95	4.41	0.45	0.07	1.45	0.0317	NR_045272; NR_045272.1; uc029ujk.1	1110015O18Rik	RIKEN cDNA 1110015O18 gene; RIKEN cDNA 1110015O18 gene (1110015O18Rik), non-coding RNA.	chr3	+	NonCoding	4797397	4814911
TC0300002656.mm.1	10.17	9.63	0.25	0.3	1.45	0.0879	ENSMUST00000160676	Gm6485	predicted gene 6485 [Source:MGI Symbol;Acc:MGI:3644007]	chr3	-	Multiple_Complex	104752727	104753165
TC0300002709.mm.1	10.27	9.73	0.89	0.44	1.45	0.6696	NM_145922; ENSMUST00000009617; BC024837; NM_145922.2; uc008qxa.1	Kcnc4	potassium voltage gated channel, Shaw-related subfamily, member 4	chr3	-	Coding	107438303	107458898
TC0300002942.mm.1	9.2	8.67	0.28	0.18	1.45	0.0052				chr3	-	NonCoding	130024689	130026020
TC0400001173.mm.1	5.81	5.28	0.71	0.36	1.45	0.2836				chr4	+	NonCoding	109823890	109827636
TC0400001185.mm.1	5.13	4.6	0.76	0.37	1.45	0.1384				chr4	+	NonCoding	111308059	111309570
TC0400001297.mm.1	14.38	13.84	0.19	0.63	1.45	0.1568	ENSMUST00000156081; OTTMUST00000019600	Gm12840; RP23-99G21.3	predicted gene 12840 [Source:MGI Symbol;Acc:MGI:3650917]; novel transcript	chr4	+	NonCoding	117700188	117700923
TC0400001583.mm.1	4.66	4.13	0.39	0.22	1.45	0.1328	NR_029412; NR_029412.1; uc012dmf.1	Snora16a	small nucleolar RNA, H/ACA box 16A	chr4	+	Small_RNA	132309465	132309600
TC0400002273.mm.1	6.41	5.88	0.64	0.34	1.45	0.1041				chr4	-	NonCoding	19697511	19701680
TC0400002498.mm.1	9.71	9.17	0.19	0.6	1.45	0.2239	ENSMUST00000180032; OTTMUST00000111940	Gm21980; RP23-18C19.2	predicted gene 21980 [Source:MGI Symbol;Acc:MGI:5439449]; novel transcript	chr4	-	NonCoding	42293436	42293841
TC0500000053.mm.1	5.84	5.3	0.55	0.18	1.45	0.3856				chr5	+	NonCoding	8831147	8831447
TC0500000101.mm.1	9.75	9.21	0.24	0.03	1.45	0.0177				chr5	+	NonCoding	14611652	14614544
TC0500000503.mm.1	6.2	5.66	0.52	0.79	1.45	0.2848	NR_029798; NR_029798.1; uc012dwd.1	Mir218-1	microRNA 218-1	chr5	+	Precursor_microRNA	48223942	48224051
TC0500001098.mm.1	7.8	7.27	0.12	0.36	1.45	0.0403	NM_026106; ENSMUST00000031190; ENSMUST00000154862; BC013461; NM_026106.4; OTTMUST00000071679; OTTMUST00000071680; uc008ynt.1	Dr1	down-regulator of transcription 1	chr5	+	Multiple_Complex	108268897	108280526
TC0500001277.mm.1	6.15	5.62	0.43	0.28	1.45	0.0654	ENSMUST00000151639; OTTMUST00000034846	Gm13839; RP24-79A6.1	predicted gene 13839 [Source:MGI Symbol;Acc:MGI:3650513]; putative novel transcript	chr5	+	NonCoding	116301300	116303514
TC0500001394.mm.1	7.43	6.89	0.36	0.16	1.45	0.113	NM_019805; ENSMUST00000031422; ENSMUST00000119792; ENSMUST00000122010; ENSMUST00000148266; ENSMUST00000154074; BC006635; NM_019805.4; OTTMUST00000066107; OTTMUST00000066108; OTTMUST00000066109; OTTMUST00000066110; uc008zlg.2; uc008zlh.2	Anapc7	anaphase promoting complex subunit 7	chr5	+	Multiple_Complex	122421693	122444912
TC0500001406.mm.1	4.29	3.75	0.13	0.51	1.45	0.305				chr5	+	NonCoding	123047133	123049831
TC0500001707.mm.1	6.4	5.87	0.3	0.2	1.45	0.163				chr5	+	NonCoding	141553647	141556179
TC0500002242.mm.1	6.94	6.4	0.39	0.42	1.45	0.0335	ENSMUST00000116906	Mir467g	microRNA 467g [Source:MGI Symbol;Acc:MGI:3783380]	chr5	-	Precursor_microRNA	34732853	34732972
TC0500002372.mm.1	8.08	7.55	0.42	0.61	1.45	0.6062				chr5	-	NonCoding	49069010	49071460
TC0500002435.mm.1	5.04	4.51	0.44	0.26	1.45	0.1075	ENSMUST00000083861	Gm25513	predicted gene, 25513 [Source:MGI Symbol;Acc:MGI:5455290]	chr5	-	Small_RNA	55303420	55303581
TC0600001962.mm.1	6.39	5.85	0.39	0.3	1.45	0.131				chr6	-	NonCoding	28219167	28226170
TC0600003051.mm.1	9.28	8.74	0.12	0.27	1.45	0.0138				chr6	-	NonCoding	120946260	120948724
TC0700001219.mm.1	4.51	3.97	0.04	0.2	1.45	0.0047	OTTMUST00000097658	Vmn2r-ps66	vomeronasal 2, receptor, pseudogene 66	chr7	+	Pseudogene	85053075	85070937
TC0700001793.mm.1	10.48	9.94	0.41	0.21	1.45	0.204	NM_001008700; ENSMUST00000033004; BC112911; NM_001008700.3; uc009jqb.1; uc009jqc.1; uc009jqd.1	Il4ra	interleukin 4 receptor, alpha	chr7	+	Coding	125552282	125579474
TC0700002221.mm.1	8.32	7.78	0.28	0.32	1.45	0.1127	NM_172738; ENSMUST00000056246; BC055688; NM_172738.3; OTTMUST00000084685; uc012exo.1	Zfp954	zinc finger protein 954	chr7	-	Coding	7114683	7121476
TC0700004024.mm.1	4.99	4.46	0.21	0.2	1.45	0.0463	NM_001005570; ENSMUST00000088687; BC153156; NM_001005570.2; uc009jal.1	Olfr707	olfactory receptor 707; Synthetic construct Mus musculus clone IMAGE:100016560, MGC:184477 olfactory receptor 707 (Olfr707) mRNA, encodes complete protein.	chr7	-	Coding	106891184	106892108
TC0800002448.mm.1	5.21	4.67	0.89	0.35	1.45	0.2006				chr8	-	NonCoding	72118974	72124505
TC0800002472.mm.1	7.71	7.18	0.21	0.39	1.45	0.1538				chr8	-	NonCoding	72898635	72900428
TC0800003017.mm.1	5.29	4.76	0.5	0.25	1.45	0.1159	ENSMUST00000082867	Gm24035	predicted gene, 24035 [Source:MGI Symbol;Acc:MGI:5453812]	chr8	-	Small_RNA	118426493	118426599
TC0900000438.mm.1	4.35	3.82	0.21	0.06	1.45	0.003	NM_146611; ENSMUST00000071132; NM_146611.1; uc009oyp.1	Olfr970	olfactory receptor 970	chr9	+	Coding	39819641	39820576
TC0900001270.mm.1	7.19	6.65	0.39	0.32	1.45	0.0741				chr9	+	NonCoding	101092966	101094578
TC0900001983.mm.1	5.43	4.89	0.28	0.15	1.45	0.067				chr9	-	NonCoding	31438465	31439767
TC0X00000326.mm.1	8.64	8.1	0.55	0.65	1.45	0.0728	ENSMUST00000082596	Gm23613	predicted gene, 23613 [Source:MGI Symbol;Acc:MGI:5453390]	chrX	+	Small_RNA	36776619	36776705
TC1000000103.mm.1	8.14	7.61	0.72	0.33	1.45	0.7608				chr10	+	NonCoding	14082838	14085428
TC1000000448.mm.1	7	6.47	0.26	0.69	1.45	0.8643				chr10	+	NonCoding	50682191	50685015
TC1000000909.mm.1	8.92	8.39	0.08	0.38	1.45	0.0601	NM_001142963_2; uc007gjh.1	Gm10778	predicted gene 10778 (Gm10778), mRNA.; predicted gene 10778	chr10	+	Coding	81812186	81826490
TC1000001118.mm.1	4.62	4.08	0.41	0.25	1.45	0.0826	ENSMUST00000157782	Gm25884	predicted gene, 25884 [Source:MGI Symbol;Acc:MGI:5455661]	chr10	+	Small_RNA	92486818	92486879
TC1000001963.mm.1	7.64	7.11	0.13	0.7	1.45	0.1197				chr10	-	NonCoding	31525226	31528877
TC1000002213.mm.1	8	7.47	0.73	0.49	1.45	0.251				chr10	-	NonCoding	59478678	59481328
TC1000002753.mm.1	6.68	6.14	0.5	0.33	1.45	0.0957	ENSMUST00000158472	Gm25658	predicted gene, 25658 [Source:MGI Symbol;Acc:MGI:5455435]	chr10	-	Small_RNA	97744757	97744884
TC1100000284.mm.1	12.22	11.69	0.26	0.48	1.45	0.1582	NM_146015; ENSMUST00000020759; ENSMUST00000124103; ENSMUST00000139713; BC031184; NM_146015.2; OTTMUST00000011842; OTTMUST00000011843; OTTMUST00000011844; uc007ign.2	Efemp1	epidermal growth factor-containing fibulin-like extracellular matrix protein 1	chr11	+	Multiple_Complex	28853204	28926743
TC1100000800.mm.1	6.57	6.04	0.61	0.5	1.45	0.883	ENSMUST00000143382; OTTMUST00000021377	Gm12949; RP23-234K24.13	predicted gene 12949 [Source:MGI Symbol;Acc:MGI:3649756]; novel transcript	chr11	+	NonCoding	62522741	62523542
TC1100001395.mm.1	7.02	6.49	0.56	0.49	1.45	0.2056	NM_026433; ENSMUST00000092788; BC034841; NM_026433.2; OTTMUST00000002554; uc007kwm.1	Tmem100	transmembrane protein 100	chr11	+	Coding	90030348	90036508
TC1100002275.mm.1	6.03	5.5	0.87	0.55	1.45	0.1586				chr11	-	NonCoding	19005607	19006473
TC1100002979.mm.1	7.72	7.19	0.29	0.28	1.45	0.0951	ENSMUST00000020855; ENSMUST00000108696	1700086D15Rik	RIKEN cDNA 1700086D15 gene [Source:MGI Symbol;Acc:MGI:1921532]	chr11	-	Coding	65151910	65159891
TC1100003929.mm.1	7.53	6.99	0.3	0.09	1.45	0.0322				chr11	-	NonCoding	106523265	106524815
TC1200000010.mm.1	7.09	6.56	0.18	0.52	1.45	0.0262				chr12	+	NonCoding	3480944	3484114
TC1200001139.mm.1	4.4	3.86	0.46	0.3	1.45	0.1993	NR_029550; NR_029550.1; uc011yso.1	Mir136	microRNA 136	chr12	+	Precursor_microRNA	109595317	109595398
TC1300000950.mm.1	6.78	6.24	0.57	0.17	1.45	0.116				chr13	+	NonCoding	78247408	78249699
TC1300001310.mm.1	7.69	7.15	0.61	0.42	1.45	0.0927				chr13	+	NonCoding	114071399	114075034
TC1400000557.mm.1	4.73	4.19	0.22	0.22	1.45	0.0603	NM_207133; ENSMUST00000071932; NM_207133.2; uc007tle.1	Olfr741	olfactory receptor 741	chr14	+	Coding	50473057	50486395
TC1400000787.mm.1	10.97	10.43	0.42	0.1	1.45	0.0451	XR_141209.1	LOC100861981	PREDICTED: uncharacterized LOC100861981 (LOC100861981), miscRNA.	chr14	+	NonCoding	55640777	55662625
TC1400001786.mm.1	7.2	6.67	0.4	0.3	1.45	0.3709				chr14	-	NonCoding	41008703	41010252
TC1400002405.mm.1	5.3	4.76	1.13	0.55	1.45	0.0723	BC006743	Gm9779	predicted gene 9779	chr14	-	Coding	74752625	74753350
TC1500000742.mm.1	10.95	10.41	0.6	0.48	1.45	0.6404	NM_033218; ENSMUST00000023100; BC167259; NM_033218.1; uc007wyh.1; uc007wyi.1; uc011zwr.1	Srebf2	sterol regulatory element binding factor 2; Synthetic construct Mus musculus clone IMAGE:100068159, MGC:195776 sterol regulatory element binding factor 2 (Srebf2) mRNA, encodes complete protein.	chr15	+	Multiple_Complex	82147266	82205376
TC1500001468.mm.1	10.19	9.66	1.47	0.38	1.45	0.4875				chr15	-	NonCoding	44716448	44718251
TC1600001908.mm.1	12.28	11.75	0.21	0.3	1.45	0.023				chr16	-	NonCoding	75024454	75025902
TC1700000078.mm.1	10.13	9.59	0.37	0.27	1.45	0.174	NM_025789; ENSMUST00000097423; BC150663; NM_025789.5; uc008ait.2	Rsph3a	radial spoke 3A homolog (Chlamydomonas)	chr17	+	Coding	7945614	7979824
TC1700000287.mm.1	4.88	4.35	0.18	0.12	1.45	0.0216				chr17	+	NonCoding	22066619	22068895
TC1700001129.mm.1	5.92	5.38	0.4	0.3	1.45	0.071	XR_141324.1; XR_141325.1	LOC100861887	PREDICTED: uncharacterized LOC100861887, transcript variant 1 (LOC100861887), miscRNA.; PREDICTED: uncharacterized LOC100861887, transcript variant 2 (LOC100861887), miscRNA.	chr17	+	NonCoding	70994294	71001873
TC1700001951.mm.1	15.72	15.18	0.97	0.19	1.45	0.2426	ENSMUST00000082919	Gm23442	predicted gene, 23442 [Source:MGI Symbol;Acc:MGI:5453219]	chr17	-	Small_RNA	35162563	35162696
TC1800000557.mm.1	6.27	5.74	0.56	0.63	1.45	0.2856				chr18	+	NonCoding	55081657	55083250
TC1800001349.mm.1	8.01	7.47	0.75	0.34	1.45	0.4703				chr18	-	NonCoding	54971294	54973461
TC1900000175.mm.1	11.71	11.17	0.19	0.45	1.45	0.0317	ENSMUST00000088040	Pcna-ps2	proliferating cell nuclear antigen pseudogene 2 [Source:MGI Symbol;Acc:MGI:97505]	chr19	+	Pseudogene	9283238	9284494
TC1900000823.mm.1	8.02	7.48	0.58	0.22	1.45	0.2205				chr19	+	NonCoding	57797713	57801527
TC0100001534.mm.1	6.89	6.36	0.35	0.36	1.44	0.0466				chr1	+	NonCoding	166297199	166299861
TC0200000301.mm.1	9.86	9.34	0.03	0.4	1.44	0.0215	NM_147778; ENSMUST00000061158; ENSMUST00000130537; ENSMUST00000131369; ENSMUST00000133685; ENSMUST00000133828; ENSMUST00000137317; ENSMUST00000137817; ENSMUST00000150590; ENSMUST00000151230; ENSMUST00000151974; ENSMUST00000154519; ENSMUST00000171845; BC038077; BC048815; NM_147778.3; OTTMUST00000026751; OTTMUST00000026752; OTTMUST00000026753; OTTMUST00000026754; OTTMUST00000026755; OTTMUST00000026…	Commd3	COMM domain containing 3	chr2	+	Multiple_Complex	18672384	18676231
TC0200000519.mm.1	9.34	8.82	0.3	0.29	1.44	0.088				chr2	+	NonCoding	29973249	29977541
TC0200000571.mm.1	7.33	6.81	0.21	0.5	1.44	0.2048				chr2	+	NonCoding	32227328	32228524
TC0200001609.mm.1	9.99	9.46	0.73	0.31	1.44	0.1608				chr2	+	NonCoding	107325661	107326795
TC0200001964.mm.1	6.12	5.59	0.52	0.19	1.44	0.0078				chr2	+	NonCoding	129927669	129936907
TC0200003170.mm.1	5.75	5.23	0.33	0.12	1.44	0.0083				chr2	-	NonCoding	25923344	25924809
TC0200003412.mm.1	5.64	5.12	0.95	0.37	1.44	0.9373				chr2	-	NonCoding	38028400	38030269
TC0200003456.mm.1	6.04	5.51	0.67	0.41	1.44	0.3362				chr2	-	NonCoding	42068453	42069904
TC0200004393.mm.1	8.73	8.2	0.39	0.29	1.44	0.1171	ENSMUST00000083860	Gm25514	predicted gene, 25514 [Source:MGI Symbol;Acc:MGI:5455291]	chr2	-	Small_RNA	116968039	116968173
TC0200004413.mm.1	7.7	7.17	0.26	0.16	1.44	0.0471	NM_009273; BC021537; NM_009273.4; OTTMUST00000036088; OTTMUST00000036089; OTTMUST00000036090; OTTMUST00000036091; uc008lsa.1	Srp14	signal recognition particle 14	chr2	-	Multiple_Complex	118475843	118479711
TC0300000725.mm.1	8.75	8.22	0.36	0.18	1.44	0.0257	NM_198410; ENSMUST00000123200; ENSMUST00000147818; ENSMUST00000147948; ENSMUST00000147991; ENSMUST00000149640; BC120512; BC125428; NM_198410.3; OTTMUST00000081512; OTTMUST00000081513; OTTMUST00000081517; OTTMUST00000081518; OTTMUST00000081519; uc012crs.1; uc012crt.1	Paqr6	progestin and adipoQ receptor family member VI	chr3	+	Multiple_Complex	88364584	88368541
TC0300002508.mm.1	10.4	9.87	0.81	0.27	1.44	0.1311	NR_004412.1	Rnu1b1	U1b1 small nuclear RNA	chr3	-	Small_RNA	96359953	96360117
TC0300002845.mm.1	4.74	4.21	0.63	1.34	1.44	0.7693				chr3	-	NonCoding	121724975	121725001
TC0400000416.mm.1	9.14	8.61	0.2	0.23	1.44	0.0342	ENSMUST00000178454	Gm21955	predicted gene, 21955	chr4	+	Coding	42714926	42719893
TC0400001259.mm.1	9.24	8.71	0.16	0.13	1.44	0.0167	NM_011034; ENSMUST00000030454; ENSMUST00000106470; ENSMUST00000129315; ENSMUST00000135573; ENSMUST00000151129; ENSMUST00000156145; BC083348; BC086648; NM_011034.4; OTTMUST00000021822; OTTMUST00000021823; OTTMUST00000021824; OTTMUST00000021825; OTTMUST00000021826; OTTMUST00000021827; uc008uhd.1	Prdx1	peroxiredoxin 1	chr4	+	Multiple_Complex	116685544	116700822
TC0400001571.mm.1	8.54	8.02	0.58	0.33	1.44	0.4597				chr4	+	NonCoding	131879366	131880496
TC0400001944.mm.1	5.91	5.38	0.34	0.14	1.44	0.0611	ENSMUST00000141259; ENSMUST00000151896; OTTMUST00000023639; OTTMUST00000023640	Ube4bos1; RP23-173D8.2	ubiquitination factor E4B, opposite strand 1 [Source:MGI Symbol;Acc:MGI:1925072]; novel transcript, antisense to Ube4b	chr4	+	NonCoding	149347885	149365277
TC0400003298.mm.1	4.39	3.86	0.37	0.23	1.44	0.1595				chr4	-	NonCoding	113999849	114000449
TC0500000156.mm.1	6.38	5.85	0.82	0.84	1.44	0.3135				chr5	+	NonCoding	20301700	20303501
TC0500000641.mm.1	7.35	6.82	0.36	0.47	1.44	0.1198				chr5	+	NonCoding	66688883	66691393
TC0500000662.mm.1	4.6	4.07	0.18	0.33	1.44	0.1494	ENSMUST00000122630	Gm23661	predicted gene, 23661 [Source:MGI Symbol;Acc:MGI:5453438]	chr5	+	Small_RNA	69919095	69919181
TC0500002138.mm.1	6.95	6.43	0.44	0.13	1.44	0.2168				chr5	-	NonCoding	29223786	29226948
TC0500002190.mm.1	8.5	7.98	0.47	0.39	1.44	0.0567	NM_153196; ENSMUST00000031018; ENSMUST00000123679; ENSMUST00000128047; BC023339; NM_153196.1; OTTMUST00000070182; OTTMUST00000070183; OTTMUST00000070184; uc008wyv.1	Rbks	ribokinase	chr5	-	Multiple_Complex	31624439	31697627
TC0500002815.mm.1	6.36	5.83	0.36	0.19	1.44	0.0628	XM_001477422.2	Gm3470	predicted gene 3470	chr5	-	Pseudogene	99021740	99022440
TC0600000140.mm.1	6.93	6.4	0.32	0.21	1.44	0.0097				chr6	+	NonCoding	17717578	17720513
TC0600000313.mm.1	7.32	6.79	0.54	0.26	1.44	0.0912				chr6	+	NonCoding	33690027	33692154
TC0600000610.mm.1	5.94	5.42	0.57	0.15	1.44	0.5597				chr6	+	NonCoding	51550860	51552607
TC0600000908.mm.1	6.77	6.24	0.31	0.48	1.44	0.6475				chr6	+	NonCoding	82804291	82824459
TC0600000936.mm.1	4.7	4.18	0.71	0.16	1.44	0.0937	ENSMUST00000157370	Gm25054	predicted gene, 25054 [Source:MGI Symbol;Acc:MGI:5454831]	chr6	+	Small_RNA	83721296	83721392
TC0600003514.mm.1	4.65	4.12	0.14	0.27	1.44	0.0343	NCBI_Gene:667435:presumedTranscript_1	Igkv17-121	immunoglobulin kappa variable 17-121	chr6	+	Coding	68036818	68037318
TC0700000471.mm.1	10.24	9.71	0.17	0.3	1.44	0.0203				chr7	+	NonCoding	27780629	27783469
TC0700001815.mm.1	8.32	7.8	0.37	0.15	1.44	0.0584	NM_024228; ENSMUST00000032944; NM_024228.2; uc009jso.1	Gdpd3	glycerophosphodiester phosphodiesterase domain containing 3	chr7	+	Coding	126766414	126775645
TC0700002169.mm.1	7.56	7.03	0.22	0.32	1.44	0.0313	NM_001289848; NM_001289849; NM_001289850; NM_183405; NM_183406; NR_110411; ENSMUST00000063324; ENSMUST00000182048; ENSMUST00000182111; ENSMUST00000182173; ENSMUST00000182272; ENSMUST00000182738; ENSMUST00000183334; ENSMUST00000183971; ENSMUST00000184143; BC048670; BC107296; BC107297; BC125562; BC125564; BC145201; NM_183405.1; NM_183406.2; OTTMUST00000113702; OTTMUST00000113703; OTTMUST00000113704…	Cox6b2	cytochrome c oxidase subunit VIb polypeptide 2; cytochrome c oxidase subunit VIb polypeptide 2 (Cox6b2), transcript variant 1, mRNA.	chr7	-	Multiple_Complex	4751792	4753094
TC0700002311.mm.1	6.58	6.05	0.57	0.38	1.44	0.3951	NM_009577; ENSMUST00000032551; BC050942; BC067196; NM_009577.3; OTTMUST00000053299; uc009fdf.1	Zik1	zinc finger protein interacting with K protein 1	chr7	-	Multiple_Complex	10487224	10495394
TC0700002739.mm.1	12.37	11.85	0.38	0.33	1.44	0.2615	ENSMUST00000077516	Gm10169	predicted pseudogene 10169	chr7	-	Pseudogene	29965100	29965640
TC0700004178.mm.1	5.38	4.85	1.3	0.08	1.44	0.298				chr7	-	NonCoding	118967671	118969535
TC0800000521.mm.1	5.08	4.55	0.21	1.16	1.44	0.7845	NM_016798; ENSMUST00000034053; BC070418; NM_016798.3; uc009lpk.1; uc009lpl.1	Pdlim3	PDZ and LIM domain 3	chr8	+	Coding	45885485	45919548
TC0800001060.mm.1	7.52	7	0.4	0.48	1.44	0.4422				chr8	+	NonCoding	91365669	91367266
TC0800002599.mm.1	13.04	12.52	0.34	0.42	1.44	0.1214	NM_019652; ENSMUST00000064314; BC016453; BC018430; BC083335; NM_019652.1; uc009mox.1	Asna1	arsA arsenite transporter, ATP-binding, homolog 1 (bacterial)	chr8	-	Coding	85017929	85025278
TC0900000719.mm.1	10.47	9.94	0.64	0.39	1.44	0.6174	NM_001122873; NM_027086; ENSMUST00000163329; BC016456; BC094047; NM_001122873.1; NM_027086.3; uc009pvx.2; uc012gub.1	Ubl7	ubiquitin-like 7 (bone marrow stromal cell-derived)	chr9	+	Coding	57910986	57929968
TC0900000991.mm.1	7.79	7.26	0.51	0.38	1.44	0.1726				chr9	+	NonCoding	73092168	73093515
TC0900002011.mm.1	9.89	9.37	0.35	0.36	1.44	0.5267	XM_486208.5	Gm5614	predicted gene 5614	chr9	-	Pseudogene	35281518	35281835
TC0900002046.mm.1	6.47	5.94	0.13	0.37	1.44	0.2009				chr9	-	NonCoding	37272035	37275432
TC0X00000460.mm.1	8.42	7.89	0.21	0.26	1.44	0.0478	XR_141399.1; XR_141400.1	LOC100861693	PREDICTED: uncharacterized LOC100861693, transcript variant 1 (LOC100861693), miscRNA.; PREDICTED: uncharacterized LOC100861693, transcript variant 2 (LOC100861693), miscRNA.	chrX	+	NonCoding	52272429	52286905
TC0X00000812.mm.1	6.42	5.89	0.4	0.62	1.44	0.4317	ENSMUST00000104432	n-R5s9	nuclear encoded rRNA 5S 9 [Source:MGI Symbol;Acc:MGI:4421743]	chrX	+	Ribosomal	83345743	83345859
TC0X00001688.mm.1	8.13	7.61	0.23	0.28	1.44	0.0774	ENSMUST00000087025; OTTMUST00000046691	Rpl7a-ps11	ribosomal protein L7A, pseudogene 11	chrX	+	Pseudogene	166854190	166855053
TC0X00002123.mm.1	5.3	4.77	0.7	0.39	1.44	0.763				chrX	-	NonCoding	43119781	43121233
TC0X00002746.mm.1	8.08	7.55	1.25	0.18	1.44	0.722				chrX	-	NonCoding	102374085	102375430
TC0X00003327.mm.1	10.36	9.84	0.09	0.38	1.44	0.0349	NM_181315; ENSMUST00000033739; ENSMUST00000126650; BC034413; NM_181315.4; OTTMUST00000046594; OTTMUST00000046595; uc009uvb.2	Car5b	carbonic anhydrase 5b, mitochondrial	chrX	-	Multiple_Complex	163976822	164028010
TC1000000029.mm.1	7.42	6.89	0.67	0.25	1.44	0.0157	ENSMUST00000083437	Gm22739	predicted gene, 22739 [Source:MGI Symbol;Acc:MGI:5452516]	chr10	+	Small_RNA	4484234	4484393
TC1000001098.mm.1	4.52	3.99	0.07	0.22	1.44	0.0091				chr10	+	NonCoding	90426588	90428055
TC1000001860.mm.1	7.21	6.69	1.09	0.31	1.44	0.4778				chr10	-	NonCoding	22406736	22408485
TC1000002322.mm.1	5.8	5.27	0.85	0.22	1.44	0.0258				chr10	-	NonCoding	68113481	68115378
TC1000002388.mm.1	13.65	13.13	0.5	0.24	1.44	0.2773	NM_010798; ENSMUST00000038169; BC024895; BC086928; BC100605; NM_010798.2; uc007ftc.1	Mif	macrophage migration inhibitory factor	chr10	-	Coding	75859353	75860250
TC1000002669.mm.1	8.51	7.98	0.57	0.91	1.44	0.2305	ENSMUST00000103979	Gm24119	predicted gene, 24119 [Source:MGI Symbol;Acc:MGI:5453896]	chr10	-	Small_RNA	91118291	91118536
TC1100000046.mm.1	5.24	4.72	0.21	0.35	1.44	0.1146				chr11	+	NonCoding	4604689	4605271
TC1100001769.mm.1	9.71	9.18	0.36	0.46	1.44	0.726	NM_001037712; ENSMUST00000001965; ENSMUST00000106903; ENSMUST00000140695; ENSMUST00000145539; BC109174; NM_001037712.1; OTTMUST00000006034; OTTMUST00000006035; OTTMUST00000006036; OTTMUST00000051780; uc007lxx.1; uc011ygh.1	Kcnh6	potassium voltage-gated channel, subfamily H (eag-related), member 6	chr11	+	Multiple_Complex	106008124	106034549
TC1100002023.mm.1	11.42	10.9	0.48	0.22	1.44	0.2559	XR_106383.1; XR_106385.2	Gm19976	PREDICTED: predicted gene, 19976, transcript variant 6 (Gm19976), miscRNA.; PREDICTED: predicted gene, 19976, transcript variant 8 (Gm19976), miscRNA.	chr11	+	NonCoding	120344309	120357156
TC1100002409.mm.1	10.87	10.34	0.91	0.5	1.44	0.8177				chr11	-	NonCoding	28569644	28573477
TC1100003499.mm.1	7.97	7.44	0.55	0.19	1.44	0.1255				chr11	-	NonCoding	88531597	88532692
TC1200000761.mm.1	8.61	8.09	0.99	0.31	1.44	0.5233				chr12	+	NonCoding	81636390	81637893
TC1200000891.mm.1	7.17	6.64	0.16	0.15	1.44	0.0079	ENSMUST00000177720	Gm16368	predicted pseudogene 16368 [Source:MGI Symbol;Acc:MGI:3647101]	chr12	+	Pseudogene	88083697	88084131
TC1200001164.mm.1	10.63	10.1	0.07	0.48	1.44	0.0746	ENSMUST00000158195	Gm25224	predicted gene, 25224 [Source:MGI Symbol;Acc:MGI:5455001]	chr12	+	Small_RNA	109689477	109689544
TC1200002604.mm.1	4.91	4.38	0.3	0.26	1.44	0.0285	NCBI_Gene:668474:presumedTranscript_1	Ighv1-7	immunoglobulin heavy variable V1-7	chr12	-	Coding	114538495	114538928
TC1300000106.mm.1	4.58	4.06	0.74	0.37	1.44	0.1383				chr13	+	NonCoding	15482277	15484726
TC1300000120.mm.1	9.03	8.5	0.33	0.29	1.44	0.0967	NM_025479; BC139338; BC139341; NM_025479.5; uc007poa.1	Mplkip	M-phase specific PLK1 intereacting protein	chr13	+	Multiple_Complex	17695413	17699112
TC1300000153.mm.1	6.87	6.34	0.69	0.59	1.44	0.8218				chr13	+	NonCoding	20387292	20389062
TC1300000225.mm.1	5.31	4.78	0.51	0.15	1.44	0.3432	NM_134219; ENSMUST00000072972; BC141030; NM_134219.1; OTTMUST00000001115; uc007ptf.1	Vmn1r215	vomeronasal 1 receptor 215	chr13	+	Coding	23075743	23076790
TC1300000415.mm.1	6.32	5.8	0.07	0.27	1.44	0.0164				chr13	+	NonCoding	36632344	36653193
TC1300000905.mm.1	9.85	9.33	0.48	0.07	1.44	0.0301				chr13	+	NonCoding	74692223	74693680
TC1300001215.mm.1	4.91	4.39	0.2	0.39	1.44	0.1326				chr13	+	NonCoding	108958183	108960653
TC1300001425.mm.1	8.33	7.8	0.2	0.27	1.44	0.0521				chr13	-	NonCoding	9740687	9742332
TC1300002263.mm.1	4.81	4.28	0.35	0.2	1.44	0.1041				chr13	-	NonCoding	68079608	68081175
TC1300002464.mm.1	6.55	6.03	0.34	0.43	1.44	0.525	ENSMUST00000083932	Gm24032	predicted gene, 24032 [Source:MGI Symbol;Acc:MGI:5453809]	chr13	-	Small_RNA	95896962	95897120
TC1300002708.mm.1	5.57	5.04	0.92	0.34	1.44	0.2109				chr13	-	NonCoding	114312020	114314635
TC1300002731.mm.1	8.42	7.89	0.59	0.32	1.44	0.4155	XR_141185.1	LOC100861680	PREDICTED: uncharacterized LOC100861680 (LOC100861680), miscRNA.	chr13	-	NonCoding	117273525	117286819
TC1400000278.mm.1	9.59	9.07	0.42	0.26	1.44	0.0927				chr14	+	NonCoding	27430189	27432725
TC1400001097.mm.1	5.73	5.2	0.43	0.51	1.44	0.3957				chr14	+	NonCoding	79104296	79105413
TC1400001467.mm.1	8.43	7.9	0.28	0.16	1.44	0.05				chr14	-	NonCoding	13519087	13597291
TC1400001492.mm.1	5.38	4.85	0.63	0.1	1.44	0.025				chr14	-	NonCoding	17521670	17524579
TC1400001538.mm.1	6.76	6.23	0.52	0.31	1.44	0.3455	NM_029104; ENSMUST00000022353; BC119773; BC119816; NM_029104.1; uc007sjw.2	Mss51	MSS51 mitochondrial translational activator	chr14	-	Coding	20482864	20496901
TC1500000504.mm.1	9.02	8.49	0.43	0.3	1.44	0.2212				chr15	+	NonCoding	68995911	68998240
TC1500000708.mm.1	8.29	7.76	0.79	0.45	1.44	0.7106				chr15	+	NonCoding	80831580	80833211
TC1500000942.mm.1	7.02	6.49	0.91	0.81	1.44	0.5338				chr15	+	NonCoding	95897879	95899203
TC1600000082.mm.1	8.1	7.58	0.52	0.74	1.44	0.9756				chr16	+	NonCoding	7938128	7938824
TC1600000313.mm.1	8.94	8.41	0.96	0.26	1.44	0.7049	XR_141294.1	LOC100862159	PREDICTED: uncharacterized LOC100862159 (LOC100862159), miscRNA.	chr16	+	NonCoding	22365686	22381746
TC1600001382.mm.1	9.03	8.51	0.32	0.32	1.44	0.09	NR_106170	Mir8095	microRNA 8095	chr16	-	Precursor_microRNA	22532056	22532184
TC1600002101.mm.1	6.35	5.82	0.29	0.6	1.44	0.0665				chr16	-	NonCoding	93127841	93142092
TC1700002128.mm.1	5.27	4.74	0.13	1.06	1.44	0.846	NM_001254953; ENSMUST00000178772; NM_001254953.1; uc029thx.1	Ankrd66	ankyrin repeat domain 66	chr17	-	Multiple_Complex	43534174	43543639
TC1700002352.mm.1	7.92	7.39	0.47	0.52	1.44	0.6918	NM_009778; ENSMUST00000024988; ENSMUST00000176457; ENSMUST00000177046; ENSMUST00000177425; BC043338; NM_009778.2; OTTMUST00000110561; OTTMUST00000110721; OTTMUST00000110722; OTTMUST00000110723	C3	complement component 3	chr17	-	Multiple_Complex	57203970	57228136
TC1700002583.mm.1	11.26	10.73	0.25	0.23	1.44	0.024	NM_001195485; NM_001195486; NM_001195487; NM_146083; NR_036615; ENSMUST00000063417; BC014857; BC025529; BC027391; NM_001195485.1; NM_001195486.1; NM_001195487.1; NM_146083.2; NR_036615.1; uc008dqp.1; uc008dqq.2; uc008dqr.2; uc008dqs.2; uc008dqt.2; uc012axq.1; uc012axr.1	Srsf7	serine/arginine-rich splicing factor 7	chr17	-	Multiple_Complex	80200080	80207305
TC1900000188.mm.1	12.62	12.1	0.37	0.14	1.44	0.0422	NM_146094; ENSMUST00000010807; BC022139; BC026831; BC026848; BC063053; NM_146094.2; uc008gpd.2; uc008gpe.2	Fads1	fatty acid desaturase 1	chr19	+	Coding	10182888	10196874
TC1900000271.mm.1	4.22	3.7	0.46	0.38	1.44	0.7401	NM_146691; ENSMUST00000054687; NM_146691.1; uc008gvk.1	Olfr1467	olfactory receptor 1467	chr19	+	Coding	13364630	13365556
TC1900000307.mm.1	6.74	6.22	0.03	0.27	1.44	0.0448				chr19	+	NonCoding	16394618	16399576
TC1900001215.mm.1	5.82	5.29	0.32	0.69	1.44	0.9961	ENSMUST00000184854	PCA3_2	Prostate cancer antigen RNA 3 conserved region 2	chr19	-	NonCoding	17056781	17057187
TC1900001381.mm.1	11.06	10.54	0.79	0.38	1.44	0.6971				chr19	-	NonCoding	31542570	31552781
TC0100001731.mm.1	6.74	6.22	0.49	0.24	1.43	0.3006	XR_140477.1	A430110L20Rik	RIKEN cDNA A430110L20 gene	chr1	+	NonCoding	181225986	181228498
TC0100002325.mm.1	6.16	5.65	0.71	0.67	1.43	0.6396				chr1	-	NonCoding	52702272	52704762
TC0100002462.mm.1	6.91	6.39	0.2	0.29	1.43	0.0219	NR_105864	Mir6899	microRNA 6899	chr1	-	Precursor_microRNA	64042438	64042501
TC0100002790.mm.1	5.52	5	0.56	0.97	1.43	0.9661				chr1	-	NonCoding	90837275	90839133
TC0100003260.mm.1	7.51	6.99	0.3	0.68	1.43	0.046				chr1	-	NonCoding	151965384	151968402
TC0200002118.mm.1	6.74	6.23	0.72	0.28	1.43	0.7428				chr2	+	NonCoding	141856041	141857856
TC0200002915.mm.1	8.17	7.66	0.6	0.38	1.43	0.8453				chr2	-	NonCoding	7045554	7046619
TC0200003580.mm.1	6.44	5.93	0.94	0.91	1.43	0.6272				chr2	-	NonCoding	58492558	58493376
TC0200004111.mm.1	8.36	7.85	0.19	0.17	1.43	0.0198	NM_028119; ENSMUST00000028696; ENSMUST00000111352; ENSMUST00000135927; ENSMUST00000150427; ENSMUST00000152277; BC099410; NM_028119.5; OTTMUST00000034162; OTTMUST00000034163; OTTMUST00000034164; OTTMUST00000034165; OTTMUST00000034166; uc008kvg.2; uc008kvh.2; uc008kvi.2; uc008kvj.2	Ddb2	damage specific DNA binding protein 2	chr2	-	Multiple_Complex	91211572	91237066
TC0200004968.mm.1	6.75	6.24	0.44	0.26	1.43	0.0446	ENSMUST00000158070	Gm22334	predicted gene, 22334 [Source:MGI Symbol;Acc:MGI:5452111]	chr2	-	Small_RNA	155652892	155653024
TC0300000677.mm.1	8.98	8.46	0.3	0.89	1.43	0.4434	ENSMUST00000083913	Gm25188	predicted gene, 25188 [Source:MGI Symbol;Acc:MGI:5454965]	chr3	+	Small_RNA	86100534	86100655
TC0300001062.mm.1	4.75	4.23	0.34	0.17	1.43	0.0904	NM_001142959; NM_001142960; ENSMUST00000062945; ENSMUST00000106822; BC117780; BC117781; BC128505; BC128506; NM_001142959.1; NM_001142960.1; OTTMUST00000052387; OTTMUST00000059325; uc008qts.1; uc008qtt.1	Bcl2l15	BCLl2-like 15	chr3	+	Coding	103832601	103854618
TC0300001894.mm.1	6.31	5.79	0.44	0.6	1.43	0.4285	ENSMUST00000082891	n-R5s195	nuclear encoded rRNA 5S 195 [Source:MGI Symbol;Acc:MGI:4422060]	chr3	-	Ribosomal	39635964	39636082
TC0300001959.mm.1	8.23	7.72	0.53	0.4	1.43	0.2288				chr3	-	NonCoding	51557544	51559652
TC0400000036.mm.1	9	8.48	0.7	0.17	1.43	0.6948	NM_026534; ENSMUST00000029907; BC076632; NM_026534.2; OTTMUST00000009787; uc008rxj.1	Ubxn2b	UBX domain protein 2B	chr4	+	Coding	6191098	6221688
TC0400000388.mm.1	8.13	7.62	0.69	0.69	1.43	0.3611	NM_001193666; NM_001193668_7; NM_001270360; NM_011335_6; NM_023052_7; OTTMUST00000026562; XM_003688791.1; uc008skt.1	Gm13304; Gm10591; Gm21541; Ccl21b; Ccl21c	predicted gene 13304; predicted gene 10591 (Gm10591), mRNA.; predicted gene, 21541; chemokine (C-C motif) ligand 21B (leucine) (Ccl21b), mRNA.; chemokine (C-C motif) ligand 21C (leucine) (Ccl21c), mRNA.; chemokine (C-C motif) ligand 21B (leucine)	chr4	+	Coding	41903602	41904743
TC0400000394.mm.1	8.13	7.62	0.69	0.69	1.43	0.3611	NM_001193666_2; NM_001193668_5; NM_001270360_2; NM_011335_3; NM_023052_4; BC038120_2; BC087957_2; NM_001193666.1; uc008sll.1	Gm13304; Gm10591; Gm21541; Ccl21b; Ccl21c; Ccl21a	predicted gene 13304 (Gm13304), mRNA.; predicted gene 10591 (Gm10591), mRNA.; predicted gene, 21541 (Gm21541), mRNA.; chemokine (C-C motif) ligand 21B (leucine) (Ccl21b), mRNA.; chemokine (C-C motif) ligand 21C (leucine) (Ccl21c), mRNA.; chemokine (C-C motif) ligand 21A, mRNA (cDNA clone MGC:47896 IMAGE:3372243), complete cds.; chemokine (C-C motif) ligand 21C (leucine), mRNA (cDNA clone MGC:1076…	chr4	+	Coding	42114787	42115917
TC0400001908.mm.1	4.48	3.96	0.99	0.1	1.43	0.1052				chr4	+	NonCoding	147411655	147413455
TC0400001981.mm.1	7.91	7.39	0.31	0.99	1.43	0.0824				chr4	+	NonCoding	150478019	150480171
TC0400003449.mm.1	7.23	6.71	0.35	0.23	1.43	0.1459	NR_105982	Mir7015	microRNA 7015	chr4	-	Precursor_microRNA	120973259	120973322
TC0400003850.mm.1	5.67	5.15	0.34	0.31	1.43	0.0674	ENSMUST00000181556	2700016F22Rik	RIKEN cDNA 2700016F22 gene [Source:MGI Symbol;Acc:MGI:1919807]	chr4	-	NonCoding	139376549	139380382
TC0500001943.mm.1	5.7	5.18	0.73	0.15	1.43	0.0145				chr5	-	NonCoding	9481780	9484212
TC0500002377.mm.1	9.85	9.34	0.79	0.37	1.43	0.8568				chr5	-	NonCoding	49217301	49217688
TC0500002750.mm.1	4.7	4.18	0.17	0.26	1.43	0.0113				chr5	-	NonCoding	92191360	92191917
TC0600000259.mm.1	9.19	8.68	0.28	0.36	1.43	0.0427				chr6	+	NonCoding	30057135	30060901
TC0600000752.mm.1	5.47	4.96	0.26	0.27	1.43	0.0079				chr6	+	NonCoding	64231883	64235187
TC0600000946.mm.1	6.63	6.11	1.17	0.75	1.43	0.4293				chr6	+	NonCoding	83974632	83975937
TC0600002211.mm.1	15.24	14.73	0.31	0.22	1.43	0.0597	ENSMUST00000083767; NR_004419.1	Rny1	RNA, Y1 small cytoplasmic, Ro-associated	chr6	-	NonCoding	47788069	47788180
TC0600002903.mm.1	8.73	8.21	0.23	0.16	1.43	0.0097	NM_001167730; NM_021385; ENSMUST00000068487; ENSMUST00000077088; ENSMUST00000113180; ENSMUST00000113182; ENSMUST00000132590; ENSMUST00000135092; ENSMUST00000142079; ENSMUST00000156063; BC011120; NM_001167730.1; NM_021385.2; OTTMUST00000042060; OTTMUST00000042061; OTTMUST00000042062; OTTMUST00000042063; OTTMUST00000042064; OTTMUST00000042065; OTTMUST00000042066; OTTMUST00000042067; uc009dec.2; uc0…	Rad18	RAD18 E3 ubiquitin protein ligase; RAD18 homolog (S. cerevisiae)	chr6	-	Multiple_Complex	112619850	112696686
TC0600003309.mm.1	7	6.48	0.37	0.19	1.43	0.0099				chr6	-	NonCoding	134752638	134753818
TC0600003521.mm.1	5.56	5.05	0.09	0.44	1.43	0.0732	NCBI_Gene:243439:presumedTranscript_1	Igkv14-100	immunoglobulin kappa chain variable 14-100	chr6	+	Coding	68519012	68519477
TC0700000383.mm.1	8.1	7.58	0.17	0.12	1.43	0.0116	NM_011113; ENSMUST00000002284; BC160226; NM_011113.3; uc009fpr.1; uc012ffk.1	Plaur	plasminogen activator, urokinase receptor; Synthetic construct Mus musculus clone IMAGE:100063874, MGC:193341 plasminogen activator, urokinase receptor (Plaur) mRNA, encodes complete protein.	chr7	+	Coding	24462500	24475873
TC0700000905.mm.1	5.99	5.47	0.39	0.44	1.43	0.066				chr7	+	NonCoding	49795958	49796709
TC0700001257.mm.1	4.09	3.58	0.29	0.28	1.43	0.3214				chr7	+	NonCoding	88119158	88122400
TC0700001427.mm.1	7.93	7.41	0.44	0.43	1.43	0.1118				chr7	+	NonCoding	101207665	101211023
TC0700001672.mm.1	14.46	13.95	0.31	0.23	1.43	0.0414	NM_054084; ENSMUST00000032902; ENSMUST00000182044; ENSMUST00000182816; BC111865; NM_054084.2; OTTMUST00000116719; OTTMUST00000116720; OTTMUST00000116721; uc009jih.2	Calcb	calcitonin-related polypeptide, beta	chr7	+	Coding	114718643	114723365
TC0700002932.mm.1	4.75	4.23	0.35	0.1	1.43	0.0983				chr7	-	NonCoding	42652286	42655802
TC0900000032.mm.1	7.02	6.51	0.49	0.19	1.43	0.3374	NM_007609; ENSMUST00000027012; ENSMUST00000152651; ENSMUST00000159461; ENSMUST00000160064; ENSMUST00000160521; ENSMUST00000162846; ENSMUST00000163086; BC061255; NM_007609.2; OTTMUST00000085221; OTTMUST00000085222; OTTMUST00000085223; OTTMUST00000085224; OTTMUST00000085225; OTTMUST00000085226; OTTMUST00000085227; uc012gnn.1	Casp4	caspase 4, apoptosis-related cysteine peptidase	chr9	+	Multiple_Complex	5308828	5336791
TC0900000249.mm.1	8.14	7.62	0.23	0.2	1.43	0.0274				chr9	+	NonCoding	25521491	25524561
TC0900000315.mm.1	10.55	10.04	0.22	0.46	1.43	0.0303				chr9	+	NonCoding	34521755	34522664
TC0900000578.mm.1	9.68	9.16	0.95	0.58	1.43	0.9849				chr9	+	NonCoding	47800530	47802439
TC0900001860.mm.1	7.32	6.81	0.54	0.29	1.43	0.2155				chr9	-	NonCoding	21145888	21149579
TC0900002256.mm.1	9.18	8.67	0.41	0.58	1.43	0.2147				chr9	-	NonCoding	49681216	49683585
TC0900002622.mm.1	6.42	5.9	0.23	0.72	1.43	0.3055				chr9	-	NonCoding	72001378	72003802
TC0X00000678.mm.1	6.02	5.5	0.17	0.06	1.43	0.0026	NM_007978; ENSMUST00000105111; BC131938; BC131940; NM_007978.3; OTTMUST00000042867; uc009tlk.1	F8a	factor 8-associated gene A	chrX	+	Coding	73228278	73230795
TC0X00000880.mm.1	4.79	4.27	0.14	0.28	1.43	0.0127	ENSMUST00000104106	Gm24123	predicted gene, 24123 [Source:MGI Symbol;Acc:MGI:5453900]	chrX	+	Small_RNA	93164902	93164984
TC0X00001811.mm.1	7.97	7.46	0.08	0.56	1.43	0.0744				chrX	-	NonCoding	8846141	8865191
TC0X00001933.mm.1	7.32	6.81	0.89	0.21	1.43	0.8203				chrX	-	NonCoding	20881948	20885801
TC0X00002690.mm.1	7.21	6.69	0.29	0.49	1.43	0.2541				chrX	-	NonCoding	98660895	98664139
TC0X00002778.mm.1	8.62	8.11	0.27	0.11	1.43	0.0083	NR_028380; NR_028381; NR_028380.1; NR_028381.1; uc009tzt.2; uc009tzu.2; uc009tzv.1; uc009tzw.2	Ftx	Ftx transcript, Xist regulator (non-protein coding)	chrX	-	NonCoding	103560907	103623754
TC0X00002804.mm.1	4.67	4.16	0.6	0.2	1.43	0.1097				chrX	-	NonCoding	104549699	104552476
TC1000000700.mm.1	4.76	4.25	0.39	0.12	1.43	0.0148				chr10	+	NonCoding	73523634	73525763
TC1000001058.mm.1	7.25	6.73	0.1	0.26	1.43	0.0692	ENSMUST00000160532	Gm16269	predicted gene 16269 [Source:MGI Symbol;Acc:MGI:3826558]	chr10	+	Multiple_Complex	87000297	87000705
TC1000001138.mm.1	7.5	6.99	0.44	0.32	1.43	0.6458	NM_021320; ENSMUST00000020204; ENSMUST00000147080; BC119182; BC119184; NM_021320.3; OTTMUST00000068766; OTTMUST00000070123; uc007gux.2	Ntn4	netrin 4	chr10	+	Coding	93640681	93747207
TC1000001180.mm.1	5.52	5.01	0.43	0.2	1.43	0.0824				chr10	+	NonCoding	96357227	96362476
TC1000002292.mm.1	7.46	6.94	0.86	0.54	1.43	0.5468				chr10	-	NonCoding	64078321	64080895
TC1000002454.mm.1	8.49	7.97	0.27	0.08	1.43	0.0394	NR_105873	Mir6908	microRNA 6908	chr10	-	Precursor_microRNA	78445095	78445157
TC1000002495.mm.1	9.29	8.76	0.53	0.28	1.43	0.3018	NM_025521; ENSMUST00000020341; BC023429; NM_025521.3; uc007gcq.1	2310011J03Rik	RIKEN cDNA 2310011J03 gene	chr10	-	Coding	80318254	80320548
TC1000002919.mm.1	4.51	4	0.62	0.15	1.43	0.0778				chr10	-	NonCoding	116984061	116984904
TC1100000283.mm.1	4.41	3.9	0.19	0.33	1.43	0.0542				chr11	+	NonCoding	28850387	28851342
TC1100002355.mm.1	9.56	9.04	0.62	0.3	1.43	0.2606				chr11	-	NonCoding	22852405	22855483
TC1100002792.mm.1	7.12	6.61	0.17	0.17	1.43	0.0074	ENSMUST00000120178	Gm12240	predicted gene 12240 [Source:MGI Symbol;Acc:MGI:3649325]	chr11	-	Multiple_Complex	56262855	56263083
TC1100003440.mm.1	9.75	9.23	0.94	0.51	1.43	0.9536				chr11	-	NonCoding	86305296	86306707
TC1100003894.mm.1	9.51	9	0.34	0.33	1.43	0.0412				chr11	-	NonCoding	104393287	104395417
TC1200000058.mm.1	8.61	8.09	0.26	0.17	1.43	0.0154	NM_001167767; NM_001167768; NM_172401; ENSMUST00000037383; ENSMUST00000169104; BC046986; BC057311	Ldah	lipid droplet associated hydrolase	chr12	+	Multiple_Complex	8208107	8285759
TC1200000147.mm.1	6.62	6.11	0.33	0.19	1.43	0.0156				chr12	+	NonCoding	17757944	17760441
TC1200000793.mm.1	6.97	6.45	0.77	0.51	1.43	0.8471				chr12	+	NonCoding	83736826	83738370
TC1200000901.mm.1	6.28	5.76	0.63	0.26	1.43	0.0864				chr12	+	NonCoding	88851087	88852082
TC1200001491.mm.1	7.19	6.68	0.04	0.48	1.43	0.0983				chr12	-	NonCoding	21370505	21371598
TC1200002238.mm.1	7.01	6.49	0.11	0.34	1.43	0.0447	NR_035421; NR_035421.1; uc011yqe.1	Mir1190	microRNA 1190	chr12	-	Precursor_microRNA	101021673	101021793
TC1300000051.mm.1	7.41	6.9	0.55	0.4	1.43	0.1177				chr13	+	NonCoding	9102989	9104072
TC1300000114.mm.1	6.08	5.56	0.34	0.4	1.43	0.3352				chr13	+	NonCoding	16028820	16031607
TC1300000916.mm.1	9.85	9.33	0.4	0.46	1.43	0.2237	ENSMUST00000104261	Gm23127	predicted gene, 23127 [Source:MGI Symbol;Acc:MGI:5452904]	chr13	+	Small_RNA	75768068	75768197
TC1300000945.mm.1	7.82	7.31	0.48	0.41	1.43	0.1054				chr13	+	NonCoding	78112482	78116319
TC1300001356.mm.1	6.86	6.34	0.45	0.49	1.43	0.5849	ENSMUST00000179475	Gm23308	predicted gene, 23308 [Source:MGI Symbol;Acc:MGI:5453085]	chr13	+	Small_RNA	119813233	119813339
TC1300001686.mm.1	4.73	4.22	0.28	0.16	1.43	0.0363				chr13	-	NonCoding	26947915	26948438
TC1300001923.mm.1	7.2	6.68	0.94	0.24	1.43	0.2084	ENSMUST00000082624	Gm24620	predicted gene, 24620 [Source:MGI Symbol;Acc:MGI:5454397]	chr13	-	Small_RNA	46767520	46767649
TC1300001942.mm.1	5.35	4.83	0.46	0.73	1.43	0.5335	NR_029731; NR_029731.1; uc011yzc.1	Mirlet7f-1	microRNA let7f-1; microRNA let7f-1 (Mirlet7f-1), microRNA.	chr13	-	Multiple_Complex	48537829	48537917
TC1400001576.mm.1	7.81	7.3	0.34	0.72	1.43	0.6858				chr14	-	NonCoding	24368001	24369779
TC1500000446.mm.1	5.09	4.58	1.01	0.51	1.43	0.2786				chr15	+	NonCoding	61163104	61165669
TC1600000062.mm.1	8.44	7.92	0.46	0.67	1.43	0.559				chr16	+	NonCoding	6424648	6427272
TC1600000466.mm.1	9.48	8.97	0.22	0.17	1.43	0.0322	NM_080557; ENSMUST00000023502; BC016599; NM_080557.2; uc007yzz.1	Snx4	sorting nexin 4	chr16	+	Multiple_Complex	33251456	33299565
TC1600001377.mm.1	5.12	4.61	0.05	0.15	1.43	0.0024				chr16	-	NonCoding	22153688	22157114
TC1600001984.mm.1	7.13	6.61	0.18	0.05	1.43	0.0017	ENSMUST00000083713	Gm25896	predicted gene, 25896 [Source:MGI Symbol;Acc:MGI:5455673]	chr16	-	Small_RNA	87418909	87419044
TC1600002099.mm.1	8.83	8.31	0.76	0.29	1.43	0.8668				chr16	-	NonCoding	92691406	92694946
TC1600002129.mm.1	6.46	5.94	0.57	0.33	1.43	0.1571				chr16	-	NonCoding	95458620	95459077
TC1700001118.mm.1	6.41	5.9	0.37	0.35	1.43	0.0156				chr17	+	NonCoding	70685032	70689201
TC1800000576.mm.1	5.99	5.47	0.59	0.26	1.43	0.6073				chr18	+	NonCoding	57265393	57269198
TC1800000649.mm.1	4.25	3.74	0.28	0.3	1.43	0.0852				chr18	+	NonCoding	63265090	63267527
TC1800001309.mm.1	11.63	11.11	0.4	0.41	1.43	0.1023	XR_141367.1	LOC100505012	PREDICTED: uncharacterized LOC100505012 (LOC100505012), miscRNA.	chr18	-	NonCoding	46780659	46816153
TC1900001281.mm.1	5.46	4.94	0.09	0.28	1.43	0.0365				chr19	-	NonCoding	24339082	24342426
TC4_GL456350_random00000012.mm.1	8.13	7.62	0.69	0.69	1.43	0.3611	NM_001193666_5; NM_001193668; NM_001270360_6; NM_011335_2; NM_023052_2; BC038120_7; BC087957_6; uc009sjb.1	Gm13304; Gm10591; Gm21541; Ccl21b; Ccl21c; Ccl21a	predicted gene 13304 (Gm13304), mRNA.; predicted gene 10591; predicted gene, 21541 (Gm21541), mRNA.; chemokine (C-C motif) ligand 21B (leucine) (Ccl21b), mRNA.; chemokine (C-C motif) ligand 21C (leucine) (Ccl21c), mRNA.; chemokine (C-C motif) ligand 21A, mRNA (cDNA clone MGC:47896 IMAGE:3372243), complete cds.; chemokine (C-C motif) ligand 21C (leucine), mRNA (cDNA clone MGC:107632 IMAGE:6750979)…	chr4_GL456350_random	-	Coding	211325	212455
TC0100000210.mm.1	4.45	3.94	0.36	0.41	1.42	0.2391	ENSMUST00000158770	Gm23024	predicted gene, 23024	chr1	+	NonCoding	32726639	32726930
TC0100000463.mm.1	5.63	5.13	0.56	0.3	1.42	0.2986				chr1	+	NonCoding	59801263	59804700
TC0100000562.mm.1	5.52	5.02	0.74	0.26	1.42	0.7944				chr1	+	NonCoding	66722832	66724449
TC0100001194.mm.1	8.02	7.51	0.54	0.04	1.42	0.0259				chr1	+	NonCoding	132435168	132438124
TC0100001583.mm.1	8.68	8.17	0.39	0.46	1.42	0.2528	XR_140469.1	LOC100862110	PREDICTED: uncharacterized LOC100862110 (LOC100862110), miscRNA.	chr1	+	NonCoding	171288564	171289207
TC0100001683.mm.1	6.94	6.43	0.3	0.71	1.42	0.2251				chr1	+	NonCoding	178219218	178221619
TC0100001730.mm.1	10.17	9.66	0.12	0.29	1.42	0.0335	NM_030131; ENSMUST00000075968; ENSMUST00000111057; ENSMUST00000111059; ENSMUST00000134115; BC065395; NM_030131.3; OTTMUST00000052605; OTTMUST00000052606; OTTMUST00000052607; OTTMUST00000052608; uc007dxe.2; uc011wxr.1	Cnih4	cornichon homolog 4 (Drosophila)	chr1	+	Multiple_Complex	181150931	181168994
TC0100002089.mm.1	7.5	7	0.16	0.4	1.42	0.0319				chr1	-	NonCoding	25362564	25365820
TC0100002105.mm.1	7.32	6.82	0.24	0.32	1.42	0.0971	ENSMUST00000145844	Gm7846	predicted gene 7846 [Source:MGI Symbol;Acc:MGI:3645212]	chr1	-	Multiple_Complex	28580498	28580768
TC0100002657.mm.1	7.37	6.86	0.39	0.36	1.42	0.2727				chr1	-	NonCoding	80520498	80522396
TC0100003871.mm.1	9.94	9.43	0.79	0.33	1.42	0.1198	NM_001164525; ENSMUST00000171362; NM_001164525.1; uc011wwd.1	Tstd1	thiosulfate sulfurtransferase (rhodanese)-like domain containing 1	chr1	+	Coding	171419033	171420352
TC0200000331.mm.1	4.98	4.47	0.86	0.37	1.42	0.2002	ENSMUST00000183963	PRINS	PRINS RNA	chr2	+	NonCoding	20559804	20559892
TC0200000902.mm.1	4.68	4.17	0.43	0.17	1.42	0.0763				chr2	+	NonCoding	59756995	59758186
TC0200000954.mm.1	7.86	7.35	0.4	0.55	1.42	0.9924				chr2	+	NonCoding	65674549	65678149
TC0200002802.mm.1	11.61	11.1	0.35	0.44	1.42	0.1065				chr2	+	NonCoding	180719368	180721595
TC0200002895.mm.1	7.77	7.26	0.76	0.41	1.42	0.0975				chr2	-	NonCoding	6563154	6565111
TC0200003629.mm.1	7.04	6.53	0.34	0.32	1.42	0.0964	NM_007986; ENSMUST00000000402; ENSMUST00000102732; ENSMUST00000128139; ENSMUST00000136297; ENSMUST00000152085; ENSMUST00000172676; ENSMUST00000173745; ENSMUST00000174234; ENSMUST00000174448; BC019190; NM_007986.2; OTTMUST00000030765; OTTMUST00000030767; OTTMUST00000096202; OTTMUST00000096203; OTTMUST00000096204; OTTMUST00000096206; OTTMUST00000096207; OTTMUST00000096254; OTTMUST00000096255; uc008…	Fap	fibroblast activation protein	chr2	-	Multiple_Complex	62500936	62574075
TC0200004987.mm.1	12.11	11.61	0.15	0.2	1.42	0.0551	ENSMUST00000179892	Gm14253	predicted gene 14253	chr2	-	Pseudogene	156346804	156347997
TC0300000579.mm.1	4.24	3.74	0.25	0.31	1.42	0.2916	NM_027843; ENSMUST00000029354; ENSMUST00000183126; BC104368; BC104369; NM_027843.1; OTTMUST00000114342; uc012cqm.1	Arl14	ADP-ribosylation factor-like 14	chr3	+	Multiple_Complex	69222419	69223618
TC0300002310.mm.1	6.96	6.45	0.31	0.17	1.42	0.0653	NM_025928; ENSMUST00000056370; BC037139; BC049223; NM_025928.3; uc008pva.1; uc008pvb.1	Pmf1	polyamine-modulated factor 1	chr3	-	Coding	88394138	88410316
TC0300003070.mm.1	8.3	7.8	0.31	0.19	1.42	0.0933				chr3	-	NonCoding	144429706	144430952
TC0300003159.mm.1	6.93	6.42	0.46	0.4	1.42	0.1442				chr3	-	NonCoding	153296415	153298683
TC0400000129.mm.1	7.4	6.89	0.32	0.81	1.42	0.1908				chr4	+	NonCoding	14899400	14902319
TC0400001325.mm.1	10.71	10.21	0.29	0.43	1.42	0.3255	NM_011400; ENSMUST00000030398; ENSMUST00000134105; ENSMUST00000144329; ENSMUST00000174372; BC055340; NM_011400.3; OTTMUST00000020092; OTTMUST00000020093; OTTMUST00000020094; OTTMUST00000096881; uc008ule.2	Slc2a1	solute carrier family 2 (facilitated glucose transporter), member 1	chr4	+	Coding	119108711	119137330
TC0400001690.mm.1	9.34	8.84	0.51	0.54	1.42	0.4462				chr4	+	NonCoding	136493497	136493885
TC0400003442.mm.1	5.64	5.13	1.32	1.14	1.42	0.8423	NR_029602; NR_029602.1; uc012dkn.1	Mir30e	microRNA 30e	chr4	-	Precursor_microRNA	120772606	120772697
TC0400003531.mm.1	8.26	7.75	0.54	0.24	1.42	0.0664				chr4	-	NonCoding	126182116	126184718
TC0400004134.mm.1	8.14	7.64	0.01	0.47	1.42	0.1309				chr4	-	NonCoding	155071388	155074091
TC0500000290.mm.1	6.54	6.03	0.8	0.26	1.42	0.9033				chr5	+	NonCoding	30232877	30246729
TC0500000467.mm.1	5.69	5.19	0.42	0.38	1.42	0.34				chr5	+	NonCoding	43843474	43843985
TC0500000619.mm.1	4.99	4.48	0.39	0.57	1.42	0.0928				chr5	+	NonCoding	65616950	65619771
TC0500002303.mm.1	7.78	7.27	0.31	0.27	1.42	0.0862				chr5	-	NonCoding	41626227	41629117
TC0500002514.mm.1	7.83	7.32	0.39	0.25	1.42	0.0502				chr5	-	NonCoding	66524187	66526112
TC0500002547.mm.1	8.14	7.64	0.56	0.33	1.42	0.1556				chr5	-	NonCoding	69311707	69316067
TC0500003534.mm.1	8.03	7.53	0.23	0.21	1.42	0.0662				chr5	-	NonCoding	142758764	142759371
TC0600000529.mm.1	7.6	7.09	0.71	0.5	1.42	0.4102				chr6	+	NonCoding	47465413	47467934
TC0600003186.mm.1	4.78	4.28	0.51	0.23	1.42	0.1068				chr6	-	NonCoding	128006964	128009338
TC0700001770.mm.1	10.27	9.77	0.49	0.09	1.42	0.2947				chr7	+	NonCoding	123132189	123135692
TC0800000681.mm.1	5.06	4.55	0.17	0.21	1.42	0.0721				chr8	+	NonCoding	65676508	65678812
TC0800000690.mm.1	10.1	9.6	0.52	0.54	1.42	0.33	NM_010934; ENSMUST00000039303; NM_010934.4; uc009lvt.2; uc012gej.1	Npy1r	neuropeptide Y receptor Y1	chr8	+	Multiple_Complex	66697192	66706798
TC0800001260.mm.1	8.3	7.79	0.33	0.14	1.42	0.1487				chr8	+	NonCoding	106974833	106976150
TC0800001875.mm.1	7.91	7.4	0.34	0.11	1.42	0.1114	NM_001122820; NM_029505; ENSMUST00000163739; BC027301; BC030484; NM_001122820.1; NM_029505.3; uc009ldy.2; uc009ldz.2; uc009lea.2; uc009leb.2	Ap3m2	adaptor-related protein complex 3, mu 2 subunit	chr8	-	Coding	22787354	22805654
TC0800002788.mm.1	8.73	8.23	0.49	0.12	1.42	0.0781				chr8	-	NonCoding	102747213	102750694
TC0900000145.mm.1	4.81	4.3	0.28	0.16	1.42	0.0213	NM_146564; ENSMUST00000074986; BC106988; BC106989; NM_146564.2; uc009ohd.2	Olfr836	olfactory receptor 836	chr9	+	Coding	19120957	19121911
TC0900000169.mm.1	6.67	6.16	0.27	0.54	1.42	0.2546				chr9	+	NonCoding	20468929	20471232
TC0900000217.mm.1	7.15	6.64	0.52	0.14	1.42	0.2004				chr9	+	NonCoding	22228978	22231302
TC0900000392.mm.1	4.94	4.44	0.1	0.39	1.42	0.1152	NM_146806; ENSMUST00000093865; BC148825; NM_146806.2; uc009owc.1	Olfr143	olfactory receptor 143; Synthetic construct Mus musculus clone IMAGE:100015905, MGC:183488 olfactory receptor 143 (Olfr143) mRNA, encodes complete protein.	chr9	+	Coding	38253418	38254360
TC0900001142.mm.1	7.93	7.43	0.29	0.14	1.42	0.0238	NM_009742; ENSMUST00000098485; NM_009742.3; uc009qzh.1	Bcl2a1a	B cell leukemia/lymphoma 2 related protein A1a	chr9	+	Coding	88956920	88962416
TC0900001317.mm.1	9.14	8.64	0.19	0.46	1.42	0.0367	ENSMUST00000157579	Gm23391	predicted gene, 23391 [Source:MGI Symbol;Acc:MGI:5453168]	chr9	+	Precursor_microRNA	104994916	104995019
TC0900002103.mm.1	11.68	11.17	0.32	0.21	1.42	0.0115	XR_140932.1; XR_140933.1; XR_140934.1	LOC100862227	PREDICTED: uncharacterized LOC100862227, transcript variant 1 (LOC100862227), miscRNA.; PREDICTED: uncharacterized LOC100862227, transcript variant 2 (LOC100862227), miscRNA.; PREDICTED: uncharacterized LOC100862227, transcript variant 3 (LOC100862227), miscRNA.	chr9	-	NonCoding	40789692	40805199
TC0900002122.mm.1	11.55	11.04	0.36	0.37	1.42	0.3487	ENSMUST00000102400	Gm27509	predicted gene, 27509 [Source:MGI Symbol;Acc:MGI:5530891]	chr9	-	Precursor_microRNA	42862051	42862129
TC0900002162.mm.1	6.17	5.66	0.57	0.21	1.42	0.468				chr9	-	NonCoding	44378633	44379450
TC0900002475.mm.1	6.25	5.75	0.84	0.58	1.42	0.276				chr9	-	NonCoding	63328036	63329907
TC0900003045.mm.1	9.25	8.75	0.59	0.49	1.42	0.8387				chr9	-	NonCoding	107803306	107806086
TC0900003131.mm.1	8.67	8.16	0.29	0.3	1.42	0.0974	NM_016853; ENSMUST00000035083; ENSMUST00000161995; ENSMUST00000162345; BC107325; BC107326; NM_016853.2; OTTMUST00000065332; OTTMUST00000065333; OTTMUST00000065334; uc009rvw.1; uc012hbr.1	Stac	src homology three (SH3) and cysteine rich domain	chr9	-	Multiple_Complex	111561434	111690348
TC0X00002785.mm.1	7.57	7.07	0.63	0.72	1.42	0.6639				chrX	-	NonCoding	103771646	103773655
TC0X00003151.mm.1	6.5	5.99	0.54	0.16	1.42	0.4438	ENSMUST00000179833; OTTMUST00000045599	Gm15099; RP23-463M4.3	predicted gene 15099 [Source:MGI Symbol;Acc:MGI:3705260]; putative novel transcript	chrX	-	NonCoding	148881844	148882544
TC0X00003243.mm.1	4.09	3.59	0.46	0.14	1.42	0.0874	ENSMUST00000082543	Gm23404	predicted gene, 23404 [Source:MGI Symbol;Acc:MGI:5453181]	chrX	-	Small_RNA	156455999	156456095
TC0X00003417.mm.1	7.96	7.46	0.28	0.13	1.42	0.0205	NM_016911; ENSMUST00000044789; ENSMUST00000115543; ENSMUST00000115544; ENSMUST00000147334; BC022572; NM_016911.4; OTTMUST00000041008; OTTMUST00000041012; OTTMUST00000041013; OTTMUST00000041014; uc009sqc.1; uc009sqd.1; uc012het.1	Srpx	sushi-repeat-containing protein	chrX	-	Multiple_Complex	10037977	10117709
TC1000000311.mm.1	7.48	6.98	0.12	0.5	1.42	0.2963				chr10	+	NonCoding	36786176	36788646
TC1000001598.mm.1	11.11	10.6	0.34	0.27	1.42	0.1911	NM_019953; ENSMUST00000026446; BC008261; NM_019953.1; uc007hmi.1	Cnpy2	canopy 2 homolog (zebrafish)	chr10	+	Coding	128322459	128327187
[truncated: 63,961 more rows]

## Sheet: PSL
ID	PSL ipsi Avg (log2)	contra Avg (log2)	ipsi Standard Deviation	contra Standard Deviation	Fold Change	P-val	Public Gene IDs	Gene Symbol	Description	Chromosome	Strand	Group	Start	Stop
TC0600000588.mm.1	12.82	6.77	0.46	0.62	66.18	4.5e-09	NM_023456; ENSMUST00000031843; BC043012; NM_023456.2; OTTMUST00000087064; uc009bwt.1	Npy	neuropeptide Y	chr6	+	Coding	49822710	49829507
TC1800001259.mm.1	9.83	6.04	0.56	0.2	13.88	3.98e-08	NM_181543; ENSMUST00000054738; BC120520; BC120526; NM_181543.1; uc008eua.1	Gpr151	G protein-coupled receptor 151	chr18	-	Coding	42578020	42579652
TC1000002780.mm.1	11.89	8.17	0.12	0.6	13.21	6.08e-08	NM_024435; ENSMUST00000020040; BC043024; NM_024435.2; uc007gye.1	Nts	neurotensin	chr10	-	Coding	102481756	102490418
TC0300002386.mm.1	8.32	5.05	0.73	0.35	9.63	1.87e-06				chr3	-	NonCoding	92213296	92213774
TC0300002388.mm.1	8.32	5.05	0.73	0.35	9.63	1.87e-06				chr3	-	NonCoding	92248114	92248592
TC1900000879.mm.1	11.19	8.35	0.5	0.17	7.16	4.54e-07	NM_010253; ENSMUST00000025842; BC044055; NM_010253.3; uc008fwj.1	Gal	galanin	chr19	-	Coding	3409917	3414472
TC0100003804.mm.1	7.99	5.67	0.45	0.24	5	2.66e-06	NM_007498; ENSMUST00000027941; ENSMUST00000131854; BC019946; BC064799; NM_007498.3; OTTMUST00000050734; OTTMUST00000050735; uc007ece.1; uc011wys.1; uc011wyt.1	Atf3	activating transcription factor 3	chr1	-	Multiple_Complex	191170296	191218039
TC0700001552.mm.1	6.71	4.48	0.74	0.12	4.71	2.05e-05	NM_007627; ENSMUST00000033189; ENSMUST00000181339; BC103530; BC103531; BC103538; NM_007627.4; OTTMUST00000112012; OTTMUST00000112015; uc009iyd.1; uc012fro.1	Cckbr	cholecystokinin B receptor	chr7	+	Coding	105425817	105470898
TC0100003240.mm.1	8.59	6.38	1.31	0.46	4.61	0.0102	NM_001110146; NM_021400; ENSMUST00000006171; ENSMUST00000111901; ENSMUST00000111902; ENSMUST00000159035; ENSMUST00000161320; ENSMUST00000161611; ENSMUST00000162367; ENSMUST00000164600; NM_001110146.1; NM_021400.3; OTTMUST00000084348; OTTMUST00000084349; OTTMUST00000084350; OTTMUST00000084351; uc007cyg.2; uc007cyh.2	Prg4	proteoglycan 4 (megakaryocyte stimulating factor, articular superficial zone protein)	chr1	-	Coding	150449412	150466165
TC0X00000918.mm.1	10.24	8.09	1.22	0.87	4.45	0.0845	NR_029801; NR_030718; NR_029801.1; NR_030718.1; uc009tuh.2; uc012hmk.1	Mir223; F630028O10Rik	microRNA 223; RIKEN cDNA F630028O10 gene	chrX	+	Multiple_Complex	96239926	96243642
TC0300002393.mm.1	6.93	4.81	0.22	0.35	4.34	3.76e-07	NM_009264; ENSMUST00000054599; BC027534; NM_009264.2; OTTMUST00000110474; uc008qed.1	Sprr1a	small proline-rich protein 1A	chr3	-	Coding	92483952	92485895
TC0900003098.mm.1	14.33	12.26	1.67	1.17	4.21	0.1338	NM_009921; ENSMUST00000112022; BC120752; BC120754; NM_009921.2; OTTMUST00000048760; uc009rsv.2	Camp	cathelicidin antimicrobial peptide	chr9	-	Coding	109847375	109849456
TC1100001447.mm.1	13.13	11.07	1.6	0.95	4.16	0.0612	ENSMUST00000082578	Gm22456	predicted gene, 22456 [Source:MGI Symbol;Acc:MGI:5452233]	chr11	+	Small_RNA	94919709	94919833
TC1500001730.mm.1	12.28	10.3	1.05	0.64	3.94	0.0323	NM_001099217; ENSMUST00000100542; BC092082; NM_001099217.1; uc007wgp.1	Ly6c2	lymphocyte antigen 6 complex, locus C2	chr15	-	Coding	75108160	75111949
TC0200003151.mm.1	14.68	12.71	0.94	0.62	3.92	0.0123	NM_008963; ENSMUST00000015234; ENSMUST00000114251; ENSMUST00000114259; ENSMUST00000137417; ENSMUST00000144016; BC038083; BC043015; NM_008963.2; OTTMUST00000028912; OTTMUST00000028913; OTTMUST00000028914; OTTMUST00000028915; OTTMUST00000028916; uc008isf.1	Ptgds	prostaglandin D2 synthase (brain)	chr2	-	Multiple_Complex	25466709	25470046
TC0400003987.mm.1	7.27	5.34	0.72	1.23	3.8	0.0255				chr4	-	NonCoding	147401556	147401580
TC1700000040.mm.1	7.27	5.34	0.72	1.23	3.8	0.0255				chr17	+	NonCoding	5774055	5774079
TC0300000811.mm.1	15.12	13.25	1.34	0.95	3.64	0.1276	NM_013650; ENSMUST00000069927; BC078629; NM_013650.2; uc008qdd.1	S100a8	S100 calcium binding protein A8 (calgranulin A)	chr3	+	Coding	90669071	90670034
TC0900001481.mm.1	12.83	10.98	1.5	0.9	3.61	0.1629	NM_008522; ENSMUST00000035077; BC006904; NM_008522.3; uc009rvj.1	Ltf	lactotransferrin	chr9	+	Coding	111019292	111042766
TC0900001461.mm.1	15.28	13.44	1.28	0.82	3.58	0.0783	NM_008694; ENSMUST00000035061; BC119403; BC119405; NM_008694.2; OTTMUST00000057402; uc009rtz.2	Ngp	neutrophilic granule protein	chr9	+	Coding	110419750	110423012
TC1200000450.mm.1	14.75	12.91	1.44	0.63	3.58	0.0553	ENSMUST00000179621	Gm22513	predicted gene, 22513 [Source:MGI Symbol;Acc:MGI:5452290]	chr12	+	Small_RNA	54696782	54696945
TC0300002387.mm.1	5.91	4.08	0.97	0.1	3.55	0.0012				chr3	-	NonCoding	92242933	92246241
TC0200002862.mm.1	6.07	4.27	0.58	1.15	3.49	0.0424				chr2	-	NonCoding	4618482	4621571
TC1200001753.mm.1	14.82	13.03	1.44	0.78	3.46	0.0739	ENSMUST00000179155	Gm24305	predicted gene, 24305 [Source:MGI Symbol;Acc:MGI:5454082]	chr12	-	Small_RNA	54734555	54734718
TC0300002376.mm.1	15.15	13.39	1.1	0.67	3.39	0.0811	NM_001281852; NM_009114; ENSMUST00000069960; ENSMUST00000117167; BC027635; NM_009114.2; OTTMUST00000065991; OTTMUST00000065992; uc008qde.1; uc008qdf.1	S100a9	S100 calcium binding protein A9 (calgranulin B)	chr3	-	Coding	90692630	90695721
TC1500001838.mm.1	10.06	8.3	0.96	0.7	3.39	0.0683	NM_009008; ENSMUST00000043214; BC005455; NM_009008.3; uc007wpp.1	Rac2	RAS-related C3 botulinum substrate 2	chr15	-	Coding	78559169	78572783
TC0400002653.mm.1	12.54	10.78	1.53	0.75	3.38	0.0748	ENSMUST00000082989	Gm22042	predicted gene, 22042 [Source:MGI Symbol;Acc:MGI:5451819]	chr4	-	Small_RNA	51812483	51812647
TC1900000359.mm.1	8.26	6.51	1.35	0.7	3.36	0.0599				chr19	+	NonCoding	22347594	22348290
TC0900001160.mm.1	11.67	9.94	1.21	0.55	3.32	0.0211	ENSMUST00000083947	Gm22866	predicted gene, 22866 [Source:MGI Symbol;Acc:MGI:5452643]	chr9	+	Small_RNA	90351995	90352171
TC0900000050.mm.1	10.47	8.75	1.21	0.95	3.27	0.1546	NM_008611; ENSMUST00000018765; BC042742; NM_008611.4; uc009ocr.2	Mmp8	matrix metallopeptidase 8	chr9	+	Coding	7558429	7568486
TC1600000699.mm.1	11.31	9.62	1.05	0.76	3.23	0.1036	NM_181596; ENSMUST00000065666; BC117106; NM_181596.4; uc007zjw.2; uc007zjx.2	Retnlg	resistin like gamma	chr16	+	Coding	48872608	48874498
TC0700004451.mm.1	10.32	8.65	1.09	0.74	3.18	0.1173	NM_001081117; ENSMUST00000033310; NM_001081117.2; uc009kem.2	Mki67	antigen identified by monoclonal antibody Ki 67	chr7	-	Multiple_Complex	135689788	135716379
TC0300001690.mm.1	13.69	12.05	1.35	0.7	3.12	0.0543	ENSMUST00000083241	Gm23686	predicted gene, 23686 [Source:MGI Symbol;Acc:MGI:5453463]	chr3	-	Small_RNA	18177462	18177625
TC0500001844.mm.1	9.6	7.95	0.92	0.71	3.12	0.0985	NM_009663; ENSMUST00000071130; ENSMUST00000130144; BC026209; NM_009663.1; OTTMUST00000071392; uc009app.1	Alox5ap	arachidonate 5-lipoxygenase activating protein	chr5	+	Coding	149265058	149288047
TC0600003335.mm.1	11.07	9.43	0.97	0.55	3.12	0.0049	NM_008597; ENSMUST00000032342; BC036991; BC069922; BC079478; NM_008597.3; uc009eml.1	Mgp	matrix Gla protein	chr6	-	Coding	136872435	136875805
TC1100001353.mm.1	8.6	6.96	1.07	0.73	3.11	0.1172	NM_010824; ENSMUST00000020779; ENSMUST00000107930; ENSMUST00000121303; ENSMUST00000143021; ENSMUST00000146650; ENSMUST00000167903; BC053912; NM_010824.2; OTTMUST00000002817; OTTMUST00000002818; OTTMUST00000002819; OTTMUST00000002820; OTTMUST00000090723; OTTMUST00000090724; uc011ycc.1	Mpo	myeloperoxidase	chr11	+	Multiple_Complex	87793581	87804413
TC0300002508.mm.1	11.95	10.33	1.52	0.7	3.07	0.0908	NR_004412.1	Rnu1b1	U1b1 small nuclear RNA	chr3	-	Small_RNA	96359953	96360117
TC0300000094.mm.1	6.92	5.31	0.85	0.67	3.05	0.0037	ENSMUST00000121631	Gm5843	predicted gene 5843 [Source:MGI Symbol;Acc:MGI:3645250]	chr3	+	Pseudogene	14722416	14729626
TC0200000376.mm.1	8.34	6.74	0.64	0.36	3.03	0.0037	NM_153511; ENSMUST00000057567; BC116227; BC116228; NM_153511.3; OTTMUST00000028257; uc008ioo.2	Il1f9	interleukin 1 family, member 9	chr2	+	Coding	24186476	24193568
TC1300001558.mm.1	8.26	6.66	0.86	0.73	3.02	0.0509	NM_178183; ENSMUST00000074752; BC119335; NM_178183.1; OTTMUST00000001009	Hist1h2ak	histone cluster 1, H2ak	chr13	-	Coding	21753395	21753912
TC0200001723.mm.1	13.75	12.16	1.42	0.61	3.01	0.0428	ENSMUST00000083911	Gm25189	predicted gene, 25189 [Source:MGI Symbol;Acc:MGI:5454966]	chr2	+	Small_RNA	117248271	117248434
TC1100001337.mm.1	15.13	13.54	1.29	0.58	3	0.0675	NR_004411.3	Rnu1a1	U1a1 small nuclear RNA	chr11	+	Small_RNA	87422867	87423030
TC1100001338.mm.1	15.13	13.54	1.29	0.58	3	0.0675	ENSMUST00000082761	Gm22068	predicted gene, 22068 [Source:MGI Symbol;Acc:MGI:5451845]	chr11	+	Small_RNA	87426716	87426879
TC1200000451.mm.1	15.13	13.54	1.29	0.58	3	0.0675	ENSMUST00000177653	Gm22634	predicted gene, 22634 [Source:MGI Symbol;Acc:MGI:5452411]	chr12	+	Small_RNA	54710308	54710471
TC1200000452.mm.1	15.13	13.54	1.29	0.58	3	0.0675	ENSMUST00000179675	Gm23804	predicted gene, 23804 [Source:MGI Symbol;Acc:MGI:5453581]	chr12	+	Small_RNA	54714218	54714381
TC1200000453.mm.1	15.13	13.54	1.29	0.58	3	0.0675	ENSMUST00000178333	Gm26444	predicted gene, 26444 [Source:MGI Symbol;Acc:MGI:5456221]	chr12	+	Small_RNA	54729602	54729765
TC1200001751.mm.1	15.13	13.54	1.29	0.58	3	0.0675	ENSMUST00000101973	Gm25679	predicted gene, 25679 [Source:MGI Symbol;Acc:MGI:5455456]	chr12	-	Small_RNA	54719163	54719326
TC1200001754.mm.1	15.13	13.54	1.29	0.58	3	0.0675	ENSMUST00000178469	Gm22317	predicted gene, 22317 [Source:MGI Symbol;Acc:MGI:5452094]	chr12	-	Small_RNA	54738459	54738622
TC1300000147.mm.1	10.53	8.96	1.02	0.73	2.97	0.0289	NM_016687; ENSMUST00000002883; BC034853; NM_016687.3; uc007ppg.2	Sfrp4	secreted frizzled-related protein 4	chr13	+	Coding	19623175	19632994
TC1_GL456210_random00000003.mm.1	8.05	6.48	0.6	0.47	2.97	0.0025				chr1_GL456210_random	+	Coding	123792	124928
TC1500000063.mm.1	6.79	5.26	1.19	0.51	2.89	0.0199				chr15	+	NonCoding	8993331	8994477
TC0100001496.mm.1	9.19	7.68	0.8	0.64	2.85	0.0583	NM_001164059; NM_011346; ENSMUST00000027871; ENSMUST00000097491; BC052681; NM_001164059.1; NM_011346.2; uc007dhy.2; uc011wuv.1; uc011wuw.1	Sell	selectin, lymphocyte	chr1	+	Coding	164062076	164080785
TC0X00002273.mm.1	9.11	7.63	0.54	1.38	2.8	0.3505	NR_002903; NR_002903.1; uc009thk.1	Snord61	small nucleolar RNA, C/D box 61	chrX	-	Small_RNA	57391448	57391519
TC1100001267.mm.1	11.72	10.24	0.98	0.93	2.8	0.1149	NM_183249; ENSMUST00000070832; OTTMUST00000001916; uc007kps.1	Wfdc21	WAP four-disulfide core domain 21	chr11	+	Coding	83746940	83752646
TC1500000062.mm.1	6.88	5.41	1.08	0.39	2.79	0.0135	NM_198024; ENSMUST00000053308; ENSMUST00000166524; BC058706; uc029snm.1; uc029snn.1	Ranbp3l	RAN binding protein 3-like; RAN binding protein 3-like (Ranbp3l), mRNA.	chr15	+	Coding	8967949	9067333
TC1500001728.mm.1	9.78	8.3	0.5	0.16	2.79	5.91e-05	NM_001271416; NM_001271417; NM_001271418; NM_001271419; NM_001271446; NM_010738; ENSMUST00000023248; BC002070; NM_010738.2; uc007wgk.1; uc007wgl.1; uc007wgm.1	Ly6a	lymphocyte antigen 6 complex, locus A; lymphocyte antigen 6 complex, locus A (Ly6a), mRNA.	chr15	-	Multiple_Complex	74994877	74998031
TC0300000947.mm.1	12.41	10.94	1.54	0.72	2.78	0.0913	ENSMUST00000178300	Gm22614	predicted gene, 22614 [Source:MGI Symbol;Acc:MGI:5452391]	chr3	+	Small_RNA	96488729	96488893
TC0300002518.mm.1	12.41	10.94	1.54	0.72	2.78	0.0913	ENSMUST00000177643	Gm25890	predicted gene, 25890 [Source:MGI Symbol;Acc:MGI:5455667]	chr3	-	Small_RNA	96486555	96486719
TC1000002261.mm.1	6.94	5.47	0.92	0.37	2.78	0.0012				chr10	-	NonCoding	62505861	62506910
TC1800001010.mm.1	14.95	13.47	1.25	0.51	2.78	0.0698	ENSMUST00000084007	Gm24924	predicted gene, 24924 [Source:MGI Symbol;Acc:MGI:5454701]	chr18	-	Small_RNA	14647767	14647930
TC1100002474.mm.1	10.82	9.35	0.97	0.83	2.77	0.1339	XR_141042.1; XR_141043.1	LOC100862145	PREDICTED: uncharacterized LOC100862145, transcript variant 1 (LOC100862145), miscRNA.; PREDICTED: uncharacterized LOC100862145, transcript variant 2 (LOC100862145), miscRNA.	chr11	-	NonCoding	32268758	32284481
TC0100003210.mm.1	7.84	6.37	0.57	0.54	2.76	0.0047	NM_022881; ENSMUST00000027603; BC099387; BC132544; BC132546; NM_022881.4; OTTMUST00000066463; uc007cxl.1	Rgs18	regulator of G-protein signaling 18	chr1	-	Coding	144752683	144775435
TC0500000154.mm.1	6.38	4.92	0.75	0.94	2.75	0.0876	ENSMUST00000157143	Gm22755	predicted gene, 22755 [Source:MGI Symbol;Acc:MGI:5452532]	chr5	+	Small_RNA	20264341	20264440
TC0600001835.mm.1	10.02	8.56	1	0.58	2.75	0.0298	ENSMUST00000083836	Gm22155	predicted gene, 22155 [Source:MGI Symbol;Acc:MGI:5451932]	chr6	-	Small_RNA	6924118	6924279
TC1_GL456210_random00000011.mm.1	7.75	6.31	0.51	0.43	2.72	0.0011				chr1_GL456210_random	-	Coding	135395	136519
TCX_GL456233_random00000001.mm.1	8.25	6.8	0.99	0.32	2.72	0.0124				chrX_GL456233_random	+	Coding	25190	25788
TC0300000936.mm.1	12.66	11.23	1.39	0.69	2.7	0.0679	ENSMUST00000102024	Gm24830	predicted gene, 24830 [Source:MGI Symbol;Acc:MGI:5454607]	chr3	+	Small_RNA	96328425	96328590
TC0300000942.mm.1	12.66	11.23	1.39	0.69	2.7	0.0679	ENSMUST00000083360	Gm26232	predicted gene, 26232 [Source:MGI Symbol;Acc:MGI:5456009]	chr3	+	Small_RNA	96450446	96450611
TC0300002517.mm.1	12.66	11.23	1.39	0.69	2.7	0.0679	NR_004413.2	Rnu1b6	U1b6 small nuclear RNA	chr3	-	Small_RNA	96460024	96460189
TC0X00002375.mm.1	9.9	8.47	0.98	0.67	2.7	0.0822	ENSMUST00000122340	Gm14699	predicted gene 14699 [Source:MGI Symbol;Acc:MGI:3705408]	chrX	-	Multiple_Complex	68782640	68782867
TC1900001240.mm.1	8.66	7.22	0.43	0.49	2.7	0.0009	NM_010730; ENSMUST00000025561; ENSMUST00000163902; ENSMUST00000164587; ENSMUST00000165518; ENSMUST00000167668; ENSMUST00000168020; ENSMUST00000171423; BC002289; BC004594; NM_010730.2; OTTMUST00000092342; OTTMUST00000092343; OTTMUST00000092344; OTTMUST00000092345; OTTMUST00000092346; OTTMUST00000092347; OTTMUST00000092348; uc008gyi.1	Anxa1	annexin A1	chr19	-	Multiple_Complex	20373428	20390944
TC1900001464.mm.1	9.85	8.41	0.81	0.39	2.7	0.0222	NM_001159487; NM_011255; ENSMUST00000025951; ENSMUST00000112335; BC031809; BC093529; NM_001159487.1; NM_011255.3; uc008hjd.2; uc008hje.2	Rbp4	retinol binding protein 4, plasma	chr19	-	Coding	38116620	38125321
TC1400000459.mm.1	10.36	8.93	1.08	0.71	2.69	0.0343	NM_001012766; NM_007895; NM_017388; BC065391; BC094626; BC150991; BC151093; BC153204; BC156624; NM_007895.2; OTTMUST00000087933; uc007tdi.1; uc011zjh.1	Ear12; Ear2; Ear3	eosinophil-associated, ribonuclease A family, member 12; eosinophil-associated, ribonuclease A family, member 2; eosinophil-associated, ribonuclease A family, member 3; Synthetic construct Mus musculus clone IMAGE:100016570, MGC:184593 eosinophil-associated, ribonuclease A family, member 3 (Ear3) mRNA, encodes complete protein.; Synthetic construct Mus musculus clone IMAGE:100062110, MGC:190363 e…	chr14	+	Coding	44102654	44103538
TC0300001667.mm.1	7.56	6.14	0.79	0.72	2.67	0.0026	NM_001083957; NM_009799; ENSMUST00000094365; ENSMUST00000144327; ENSMUST00000181860; BC011223; BC110681; BC132432; BC132434; NM_001083957.1; NM_009799.4; OTTMUST00000065423; OTTMUST00000065424; OTTMUST00000112073; uc008oqp.1; uc008oqq.1	Car1	carbonic anhydrase 1	chr3	-	Coding	14766214	14808368
TC0900001142.mm.1	8.31	6.9	0.5	0.44	2.66	0.0019	NM_009742; ENSMUST00000098485; NM_009742.3; uc009qzh.1	Bcl2a1a	B cell leukemia/lymphoma 2 related protein A1a	chr9	+	Coding	88956920	88962416
TC0X00001829.mm.1	9.68	8.28	0.92	0.59	2.66	0.0539	NM_007807; ENSMUST00000015484; ENSMUST00000131591; ENSMUST00000154503; ENSMUST00000164685; ENSMUST00000170885; BC071229; NM_007807.4; OTTMUST00000040996; OTTMUST00000040997; OTTMUST00000044256; OTTMUST00000092541; OTTMUST00000092557; uc009spv.2; uc009spw.2	Cybb	cytochrome b-245, beta polypeptide	chrX	-	Multiple_Complex	9435252	9487771
TC0900003307.mm.1	9.95	8.55	1.32	0.48	2.65	0.0338	NM_139142; ENSMUST00000040960; ENSMUST00000170591; ENSMUST00000171647; BC118933; NM_139142.2; OTTMUST00000092800; OTTMUST00000092801; OTTMUST00000092802; uc009sgk.1	Slc6a20a	solute carrier family 6 (neurotransmitter transporter), member 20A	chr9	-	Coding	123636122	123678885
TC1300000177.mm.1	12.6	11.19	0.81	0.57	2.65	0.0231	NM_178201; ENSMUST00000091709; NM_178201.1; OTTMUST00000001010	Hist1h2bn	histone cluster 1, H2bn	chr13	+	Coding	21754123	21754503
TC1900000326.mm.1	14.53	13.14	1.27	0.59	2.62	0.0831	ENSMUST00000083007	Gm23238	predicted gene, 23238 [Source:MGI Symbol;Acc:MGI:5453015]	chr19	+	Small_RNA	18732741	18732904
TC0300002684.mm.1	8.64	7.27	0.91	0.78	2.59	0.1312	NM_009892; ENSMUST00000063062; ENSMUST00000129563; ENSMUST00000149836; BC061154; OTTMUST00000057874; OTTMUST00000057875; OTTMUST00000057876; uc008qvw.2	Chil3	chitinase-like 3	chr3	-	Multiple_Complex	106147554	106167564
TC0700000561.mm.1	9.23	7.87	0.87	0.48	2.57	0.0214	NM_011662; ENSMUST00000032800; BC056450; NM_011662.2; uc009gef.1	Tyrobp	TYRO protein tyrosine kinase binding protein	chr7	+	Coding	30413788	30417582
TC1100003486.mm.1	5.73	4.36	0.96	0.28	2.57	0.0082	ENSMUST00000130442; OTTMUST00000002816	Gm11505; RP23-449P23.6	predicted gene 11505 [Source:MGI Symbol;Acc:MGI:3651152]; novel transcript, antisense to Mpo	chr11	-	NonCoding	87795784	87801144
TC0200001227.mm.1	10.84	9.49	1.54	0.82	2.55	0.0879	NM_008920; ENSMUST00000028467; BC109348; NM_008920.4; OTTMUST00000032528; uc008kjp.1	Prg2	proteoglycan 2, bone marrow	chr2	+	Coding	84980461	84983632
TC1300001762.mm.1	11.82	10.47	0.18	0.09	2.54	3.8e-07	NM_025429; ENSMUST00000076352; ENSMUST00000091668; BC011140; BC104333; NM_025429.2; OTTMUST00000001326; uc007pzu.1	Serpinb1a	serine (or cysteine) peptidase inhibitor, clade B, member 1a	chr13	-	Coding	32842092	32851185
TC1100003833.mm.1	8.77	7.43	0.9	0.69	2.53	0.1589	NM_011403; ENSMUST00000006749; ENSMUST00000128405; ENSMUST00000145636; ENSMUST00000149993; ENSMUST00000151050; BC052419; BC053429; NM_011403.2; OTTMUST00000005533; OTTMUST00000005591; OTTMUST00000005592; OTTMUST00000014255; OTTMUST00000014256; uc007lrp.2	Slc4a1	solute carrier family 4 (anion exchanger), member 1	chr11	-	Multiple_Complex	102348820	102366203
TC0100001172.mm.1	8.73	7.39	0.82	0.86	2.52	0.2398	NM_007799; ENSMUST00000073350; ENSMUST00000112411; ENSMUST00000141061; BC005432; NM_007799.3; OTTMUST00000054295; OTTMUST00000054296; OTTMUST00000054297; uc007cnm.1; uc007cnn.2; uc007cno.1	Ctse	cathepsin E	chr1	+	Multiple_Complex	131638292	131675507
TC1000002929.mm.1	13.01	11.68	0.88	0.51	2.52	0.0333	NM_017372; ENSMUST00000092163; BC002069; BC054463; NM_017372.3; uc007hda.1	Lyz2	lysozyme 2	chr10	-	Coding	117277333	117282274
TC1300001555.mm.1	12.75	11.41	0.83	0.51	2.52	0.0403	NM_178199; ENSMUST00000091756; NM_178199.1; OTTMUST00000001024	Hist1h2bl	histone cluster 1, H2bl	chr13	-	Coding	21715763	21716143
TC0100001575.mm.1	11.81	10.48	1.4	0.75	2.51	0.1123	ENSMUST00000083971	Gm26110	predicted gene, 26110 [Source:MGI Symbol;Acc:MGI:5455887]	chr1	+	Small_RNA	171027965	171028129
TC0600000639.mm.1	10.26	8.94	1.15	0.63	2.51	0.0352	ENSMUST00000083282	Gm25818	predicted gene, 25818 [Source:MGI Symbol;Acc:MGI:5455595]	chr6	+	Small_RNA	53433974	53434137
TC1000000070.mm.1	12.9	11.58	0.92	0.31	2.5	0.0137	ENSMUST00000083942	Gm25682	predicted gene, 25682 [Source:MGI Symbol;Acc:MGI:5455459]	chr10	+	Small_RNA	10100953	10101116
TC1700002571.mm.1	9.54	8.22	0.16	0.08	2.5	2.12e-07	NM_009994; ENSMUST00000024894; BC050063; NM_009994.1; uc008dqb.1; uc008dqc.1	Cyp1b1	cytochrome P450, family 1, subfamily b, polypeptide 1	chr17	-	Coding	79706894	79715041
TC1800001024.mm.1	12.1	10.78	0.22	0.15	2.5	1.91e-06	ENSMUST00000076710	Gm7665	predicted pseudogene 7665 [Source:MGI Symbol;Acc:MGI:3645651]	chr18	-	Multiple_Complex	16274648	16274944
TC0800000690.mm.1	10.98	9.69	0.62	0.39	2.45	0.0015	NM_010934; ENSMUST00000039303; NM_010934.4; uc009lvt.2; uc012gej.1	Npy1r	neuropeptide Y receptor Y1	chr8	+	Multiple_Complex	66697192	66706798
TC1500001396.mm.1	7.01	5.72	0.57	0.72	2.45	0.1048	ENSMUST00000116758	Gm23654	predicted gene, 23654 [Source:MGI Symbol;Acc:MGI:5453431]	chr15	-	Precursor_microRNA	37371322	37371447
TC1900000148.mm.1	7.13	5.85	0.73	0.51	2.43	0.0371	NM_001164634; NM_001164635; NM_031194; ENSMUST00000010251; ENSMUST00000170817; BC014762; NM_001164634.1; NM_001164635.1; NM_031194.5; uc008gmc.2; uc008gmd.2; uc012bia.1	Slc22a8	solute carrier family 22 (organic anion transporter), member 8	chr19	+	Coding	8591254	8611835
TC1900001131.mm.1	8.07	6.79	0.25	0.13	2.43	2.18e-06	NM_001025610; NM_001276398; NM_027836; ENSMUST00000025574; ENSMUST00000056035; ENSMUST00000067532; ENSMUST00000159269; ENSMUST00000162785; BC024402; NM_001025610.3; NM_027836.5; OTTMUST00000071408; OTTMUST00000071409; OTTMUST00000071410; OTTMUST00000071411; OTTMUST00000071412; uc008grz.2; uc008gsa.2; uc008gsb.1	Ms4a7	membrane-spanning 4-domains, subfamily A, member 7; membrane-spanning 4-domains, subfamily A, member 7 (Ms4a7), transcript variant 1, mRNA.	chr19	-	Multiple_Complex	11321039	11336146
TC0200004733.mm.1	8.4	7.13	0.44	0.21	2.41	0.0002	NM_001172160; NM_178382; ENSMUST00000056760; ENSMUST00000099301; ENSMUST00000110057; ENSMUST00000172544; BC052043; NM_001172160.1; NM_178382.4; OTTMUST00000037050; OTTMUST00000037051; OTTMUST00000096193; uc012cfb.1; uc012cfc.1	Flrt3	fibronectin leucine rich transmembrane protein 3	chr2	-	Multiple_Complex	140650914	140671476
TC1100001665.mm.1	11.64	10.37	0.77	0.24	2.4	0.0089	ENSMUST00000083833	Gm23849	predicted gene, 23849 [Source:MGI Symbol;Acc:MGI:5453626]	chr11	+	Small_RNA	101627366	101627556
TC1100003811.mm.1	11.64	10.37	0.77	0.24	2.4	0.0089	ENSMUST00000083317	Gm23971	predicted gene, 23971 [Source:MGI Symbol;Acc:MGI:5453748]	chr11	-	Small_RNA	101645740	101645930
TC0400002812.mm.1	6.64	5.39	0.76	0.09	2.39	0.0015	NM_011607; ENSMUST00000030056; ENSMUST00000107371; ENSMUST00000107372; ENSMUST00000107377; BC117979; BC117980; NM_011607.3; OTTMUST00000000773; OTTMUST00000000774; OTTMUST00000000775; uc008thf.1; uc008thg.2; uc008thk.2	Tnc	tenascin C	chr4	-	Coding	63959785	64047015
TC1000002872.mm.1	5.92	4.66	1.15	0.31	2.39	0.0431	ENSMUST00000157928	Gm22101	predicted gene, 22101 [Source:MGI Symbol;Acc:MGI:5451878]	chr10	-	Small_RNA	111129107	111129209
TC0200003303.mm.1	8.49	7.24	0.89	0.79	2.38	0.2852	NM_008491; ENSMUST00000050785; ENSMUST00000136509; ENSMUST00000144569; ENSMUST00000147219; ENSMUST00000155830; BC132069; BC132071; NM_008491.1; OTTMUST00000031183; OTTMUST00000031184; OTTMUST00000031185; OTTMUST00000031186; OTTMUST00000031187; uc008jfl.1	Lcn2	lipocalin 2	chr2	-	Multiple_Complex	32384633	32387797
TC1500000689.mm.1	4.65	3.41	0.85	1.28	2.36	0.2162				chr15	+	NonCoding	79928277	79928305
TC0100002544.mm.1	11.16	9.93	1.05	0.49	2.35	0.0162	NM_001276408; NM_001276409; NM_001276410; NM_001276411; NM_001276412; NM_001276413; NM_010233; ENSMUST00000055226; BC138421; BC145271; NM_010233.1; uc007bju.1; uc007bjv.1; uc007bjw.1; uc007bjx.1; uc007bjy.1; uc007bjz.1; uc007bka.1; uc007bkc.1; uc007bkd.1	Fn1	fibronectin 1; fibronectin 1 (Fn1), mRNA.	chr1	-	Coding	71585473	71653234
TC1100001223.mm.1	7.06	5.83	0.3	0.41	2.35	0.0005	NM_021443; BC117101; BC117103; NM_021443.3; OTTMUST00000001813; uc007kmt.2	Ccl8	chemokine (C-C motif) ligand 8	chr11	+	Coding	82115185	82116799
TC0200002542.mm.1	7.83	6.6	0.89	0.6	2.34	0.0994	NM_013599; ENSMUST00000017881; ENSMUST00000134382; ENSMUST00000137626; ENSMUST00000144917; BC046991; NM_013599.2; OTTMUST00000002322; OTTMUST00000002323; OTTMUST00000039540; OTTMUST00000039541; uc008nwt.1	Mmp9	matrix metallopeptidase 9	chr2	+	Multiple_Complex	164940780	164955850
TC0400000355.mm.1	7.63	6.41	0.68	1.24	2.33	0.1229	NR_037277; NR_037277.1; uc012dbz.1	Mir3094	microRNA 3094	chr4	+	Precursor_microRNA	40993695	40993758
TC1300000406.mm.1	9.44	8.23	1.13	0.54	2.32	0.0364	ENSMUST00000083244	Gm22126	predicted gene, 22126 [Source:MGI Symbol;Acc:MGI:5451903]	chr13	+	Small_RNA	35662135	35662276
TC0600003137.mm.1	8.79	7.58	0.78	0.37	2.31	0.0165	NR_028517; NR_028517.2; uc012esu.1	Scarna10	small Cajal body-specific RNA 10	chr6	-	Multiple_Complex	125186359	125186683
TC0100002758.mm.1	6.75	5.54	0.24	0.31	2.3	9.57e-05	NM_001277925; NM_021306; ENSMUST00000027463; ENSMUST00000159662; ENSMUST00000160810; ENSMUST00000161002; ENSMUST00000162015; BC057569; NM_021306.2; OTTMUST00000088526; OTTMUST00000088527; OTTMUST00000088528; OTTMUST00000088529; uc007bwc.1; uc007bwd.1	Ecel1	endothelin converting enzyme-like 1	chr1	-	Multiple_Complex	87147655	87156521
TC1_GL456211_random00000009.mm.1	8.53	7.33	0.63	0.75	2.3	0.058				chr1_GL456211_random	+	NonCoding	138507	138532
TC0600002066.mm.1	9.45	8.25	0.99	0.42	2.29	0.0508	NM_172892; ENSMUST00000031868; ENSMUST00000122829; ENSMUST00000155366; BC089161; NM_172892.3; OTTMUST00000053619; OTTMUST00000053620; OTTMUST00000053621; uc009bip.2; uc009biq.1	Slc13a4	solute carrier family 13 (sodium/sulfate symporters), member 4	chr6	-	Multiple_Complex	35267953	35308131
TC1200001562.mm.1	9.24	8.04	0.35	0.26	2.29	8.2e-05	NM_009234; ENSMUST00000079063; BC062095; BC078643; NM_009234.6; OTTMUST00000050139; uc007nfn.2	Sox11	SRY (sex determining region Y)-box 11; SRY-box containing gene 11	chr12	-	Multiple_Complex	27334264	27342718
TC0100000329.mm.1	7.23	6.04	0.82	0.41	2.28	0.0171	NM_024283; ENSMUST00000027217; BC002254; NM_024283.3; uc007avp.2	1500015O10Rik	RIKEN cDNA 1500015O10 gene	chr1	+	Coding	43730602	43742578
TC0300000852.mm.1	11.82	10.63	0.23	0.11	2.28	2.71e-06	NM_016740; ENSMUST00000029515; BC021916; BC086903; NM_016740.3; OTTMUST00000052513; uc008qfj.1	S100a11	S100 calcium binding protein A11; S100 calcium binding protein A11 (calgizzarin)	chr3	+	Coding	93520488	93526288
TC1100002503.mm.1	13.62	12.43	0.37	0.39	2.28	0.0005				chr11	-	NonCoding	34543358	34684875
TC0400001449.mm.1	8.21	7.02	0.67	0.59	2.27	0.1238	NM_001252651; NM_007782; NR_045561; ENSMUST00000030673; ENSMUST00000106162; ENSMUST00000140426; ENSMUST00000153968; BC115865; BC116635; NM_001252651.1; NM_007782.3; NR_045561.1; OTTMUST00000021097; OTTMUST00000021098; OTTMUST00000021099; uc008usd.3; uc008use.3; uc012dla.2	Csf3r	colony stimulating factor 3 receptor (granulocyte)	chr4	+	Multiple_Complex	126024550	126044975
TC0300000408.mm.1	10.05	8.88	0.46	0.4	2.26	0.0015	NM_001198765; NM_001198766; NM_015784; ENSMUST00000073012; ENSMUST00000081564; ENSMUST00000107985; ENSMUST00000117373; ENSMUST00000127452; ENSMUST00000143258; ENSMUST00000145036; ENSMUST00000150868; ENSMUST00000154157; BC031449; NM_001198765.1; NM_001198766.1; NM_015784.3; OTTMUST00000072061; OTTMUST00000072062; OTTMUST00000072063; OTTMUST00000072064; OTTMUST00000072065; OTTMUST00000072066; OTTMU…	Postn	periostin, osteoblast specific factor	chr3	+	Multiple_Complex	54361107	54391041
TC1500000553.mm.1	7.84	6.66	0.49	0.44	2.26	0.0016	ENSMUST00000023246; XM_001475753.2	Ly6g	lymphocyte antigen 6 complex, locus G	chr15	+	Coding	75155645	75158739
TC0300003252.mm.1	6.5	5.33	0.49	0.19	2.25	0.0002	NM_030601; ENSMUST00000029929; ENSMUST00000159643; BC008147; NM_030601.3; OTTMUST00000065727; OTTMUST00000065728; uc008rqa.2	Clca3a2; Clca2	chloride channel accessory 3A2; chloride channel calcium activated 2; chloride channel accessory 2	chr3	-	Multiple_Complex	144796559	144819494
TC0800001976.mm.1	11.51	10.34	1.27	0.63	2.25	0.3585	NR_028522.1	Snord13	small nucleolar RNA, C/D box 13	chr8	-	Small_RNA	31149861	31149967
TC0100001597.mm.1	7.45	6.29	0.47	0.43	2.24	0.0046	NM_007649; ENSMUST00000015499; ENSMUST00000068584; BC060977; NM_007649.4; OTTMUST00000041023; uc007doz.1; uc007dpa.1	Cd48	CD48 antigen	chr1	+	Coding	171682009	171705258
TC0500000843.mm.1	9.66	8.5	0.85	0.13	2.24	0.0665	NM_019932; ENSMUST00000031320; BC061111; NM_019932.4; uc008ybi.2	Pf4	platelet factor 4	chr5	+	Coding	90772435	90773383
TC0600003337.mm.1	9.5	8.34	0.57	0.45	2.23	0.0109	NM_007486; ENSMUST00000032344; ENSMUST00000111891; ENSMUST00000111892; ENSMUST00000154440; BC031763; NM_007486.4; OTTMUST00000056391; OTTMUST00000056392; OTTMUST00000056393; OTTMUST00000056394	Arhgdib	Rho, GDP dissociation inhibitor (GDI) beta	chr6	-	Coding	136923523	136941899
TC0900003331.mm.1	8.22	7.08	0.22	0.39	2.22	0.0001	NM_007534; ENSMUST00000068569; BC028762; BC100462; BC116241; NM_007534.3; OTTMUST00000079195; uc009qzj.2	Bcl2a1b; Bcl2a1a	B cell leukemia/lymphoma 2 related protein A1b; B cell leukemia/lymphoma 2 related protein A1a	chr9	+	Coding	89199209	89207838
TC1000003213.mm.1	8.47	7.32	0.84	0.37	2.22	0.067	NM_008147; ENSMUST00000102894; ENSMUST00000139982; OTTMUST00000039859; OTTMUST00000039860	Lilr4b	leukocyte immunoglobulin-like receptor, subfamily B, member 4B	chr10	+	Multiple_Complex	51480632	51486316
TC0600003236.mm.1	7.91	6.77	0.5	0.26	2.21	0.007	NM_020008; ENSMUST00000112076; ENSMUST00000184581; ENSMUST00000184861; BC027742; NM_020008.2; OTTMUST00000112324; OTTMUST00000112325	Clec7a	C-type lectin domain family 7, member a	chr6	-	Multiple_Complex	129461591	129472777
TC0300000903.mm.1	8.97	7.83	0.15	0.32	2.2	1.54e-05	NM_001267695; NM_021281; ENSMUST00000015667; ENSMUST00000116304; BC002125; NM_021281.2; OTTMUST00000052297; uc008qjz.2; uc008qka.2	Ctss	cathepsin S; cathepsin S (Ctss), transcript variant 1, mRNA.	chr3	+	Coding	95526786	95556405
TC0700003733.mm.1	9.53	8.39	0.74	0.72	2.2	0.0355	ENSMUST00000082469	Gm23928	predicted gene, 23928 [Source:MGI Symbol;Acc:MGI:5453705]	chr7	-	Small_RNA	91667149	91667293
TC0800003068.mm.1	8.9	7.77	0.67	0.28	2.2	0.0203	NM_007806; ENSMUST00000017604; BC026791; NM_007806.3; uc009nsp.2; uc009nsq.2	Cyba	cytochrome b-245, alpha polypeptide	chr8	-	Multiple_Complex	122424771	122432940
TC0900003162.mm.1	7.54	6.4	1.28	2.13	2.2	0.634	NR_039590	Mir5128	microRNA 5128	chr9	-	Precursor_microRNA	113951596	113993800
TC1000001190.mm.1	10.75	9.61	0.44	0.44	2.2	0.0074	NM_008524; ENSMUST00000038160; BC005550; NM_008524.2; uc007gwz.2	Lum	lumican	chr10	+	Coding	97565501	97572703
TC1100001667.mm.1	11.64	10.5	0.7	0.17	2.2	0.0094	NR_004414.1	Rnu2-10	U2 small nuclear RNA 10	chr11	+	Small_RNA	101658238	101658428
TC0900000623.mm.1	8.77	7.65	0.69	0.61	2.18	0.087				chr9	+	NonCoding	51840025	51840068
TC1200001182.mm.1	6.92	5.8	0.93	0.92	2.17	0.052	NR_030270; NR_030270.1; uc011ytn.1	Mir376c	microRNA 376c; microRNA 376c (Mir376c), microRNA.	chr12	+	Multiple_Complex	109722718	109722803
TC1400000567.mm.1	12.37	11.26	0.89	0.38	2.16	0.0281				chr14	+	NonCoding	50807447	50807553
TC0700002611.mm.1	8.02	6.92	0.91	0.52	2.15	0.1372	NM_026862; ENSMUST00000063956; BC027283; NM_026862.3; uc009fql.1	Cd177	CD177 antigen	chr7	-	Coding	24743983	24760311
TC0700004207.mm.1	8.64	7.54	0.45	0.67	2.15	0.0904	NM_030691; ENSMUST00000047194; BC057951; NM_030691.1; uc009jnm.1	Igsf6	immunoglobulin superfamily, member 6	chr7	-	Coding	121064067	121074530
TC1100001244.mm.1	7.03	5.93	0.43	0.28	2.14	0.0006	ENSMUST00000117952	Gm11427	predicted gene 11427 [Source:MGI Symbol;Acc:MGI:3651774]	chr11	+	Pseudogene	83254196	83260534
TC1100001662.mm.1	11.11	10.02	0.66	0.23	2.14	0.0061	ENSMUST00000083886	Gm26316	predicted gene, 26316 [Source:MGI Symbol;Acc:MGI:5456093]	chr11	+	Small_RNA	101604850	101605040
TC0100002562.mm.1	12.19	11.1	0.83	0.55	2.13	0.0051	NM_010518; ENSMUST00000027377; ENSMUST00000137339; BC054812; BC057447; NM_010518.2; OTTMUST00000042008; OTTMUST00000042009; uc007bkx.1	Igfbp5	insulin-like growth factor binding protein 5	chr1	-	Multiple_Complex	72857932	72874884
TC0600002161.mm.1	6.68	5.59	0.64	0.54	2.13	0.0855	NM_032540; ENSMUST00000031899; ENSMUST00000141502; ENSMUST00000153760; BC099961; NM_032540.3; OTTMUST00000065192; OTTMUST00000065193; OTTMUST00000065194; uc009bqf.2	Kel	Kell blood group	chr6	-	Multiple_Complex	41686330	41704339
TC1700001522.mm.1	5.5	4.41	0.85	0.64	2.13	0.1044	NM_013521; ENSMUST00000061516; BC148696; NM_013521.2; OTTMUST00000051698; uc008apt.1	Fpr1	formyl peptide receptor 1; Synthetic construct Mus musculus clone IMAGE:100015676, MGC:183396 formyl peptide receptor 1 (Fpr1) mRNA, encodes complete protein.	chr17	-	Coding	17876471	17883940
TC1800001312.mm.1	8.67	7.58	0.43	0.22	2.13	0.0005	NM_018744; ENSMUST00000019791; ENSMUST00000076043; ENSMUST00000115449; ENSMUST00000123228; ENSMUST00000126684; ENSMUST00000135790; ENSMUST00000141224; ENSMUST00000144223; ENSMUST00000151382; ENSMUST00000156422; BC059238; BC062979; NM_018744.2; OTTMUST00000085728; OTTMUST00000085730; OTTMUST00000085731; OTTMUST00000085732; OTTMUST00000085733; OTTMUST00000085734; OTTMUST00000085735; OTTMUST00000085…	Sema6a	sema domain, transmembrane domain (TM), and cytoplasmic domain, (semaphorin) 6A	chr18	-	Multiple_Complex	47235598	47368870
TC0200004291.mm.1	6.09	5.01	0.26	0.64	2.12	0.0027				chr2	-	NonCoding	108387852	108444672
TC0400000149.mm.1	8.81	7.72	0.33	0.08	2.12	3.63e-05	NM_019724; ENSMUST00000029881; ENSMUST00000133416; ENSMUST00000139418; ENSMUST00000142434; ENSMUST00000149353; ENSMUST00000183662; BC057926; NM_019724.3; OTTMUST00000010497; OTTMUST00000010498; OTTMUST00000010499; OTTMUST00000010500; OTTMUST00000010501; OTTMUST00000010502; uc008sbu.2; uc008sbv.1; uc008sbw.2	Mmp16	matrix metallopeptidase 16	chr4	+	Multiple_Complex	17852893	18119145
TC0500003019.mm.1	7.22	6.13	0.5	0.02	2.12	0.0005	NM_001253916; NM_001253917; NM_019982; ENSMUST00000075387; ENSMUST00000079491; BC065117; BC065129; NM_001253916.1; NM_001253917.1; NM_019982.3; uc008yti.2; uc008ytj.2; uc008ytk.2; uc008ytl.2; uc012ebi.2	Sez6l	seizure related 6 homolog like	chr5	-	Multiple_Complex	112419151	112577198
TC0500003670.mm.1	6.51	5.43	0.85	0.58	2.12	0.0209				chr5	-	NonCoding	149821198	149821228
TC0700000253.mm.1	11.69	10.6	0.36	0.5	2.12	0.0015				chr7	+	NonCoding	17538773	17541747
TC0900003124.mm.1	6.29	5.22	0.27	1.07	2.11	0.2525	XR_105322.2	Gm20317	PREDICTED: predicted gene, 20317 (Gm20317), miscRNA.	chr9	-	NonCoding	111035745	111040496
TC1900000360.mm.1	7.45	6.38	0.8	0.19	2.11	0.0364				chr19	+	NonCoding	22395763	22397429
TC0300000343.mm.1	12.61	11.53	1.15	0.47	2.1	0.0537	ENSMUST00000083084	Gm23511	predicted gene, 23511 [Source:MGI Symbol;Acc:MGI:5453288]	chr3	+	Small_RNA	48954722	48954885
TC0700002949.mm.1	8.12	7.05	0.59	0.73	2.1	0.0213				chr7	-	NonCoding	43524216	43526379
TC1000002930.mm.1	9.83	8.77	0.7	0.4	2.09	0.0184	NM_013590; ENSMUST00000092162; BC061129; NM_013590.4; uc007hdc.2	Lyz1	lysozyme 1	chr10	-	Coding	117287795	117292868
TC1300000360.mm.1	8.06	7	0.24	0.43	2.09	0.0017	XR_141151.1	LOC100862286	PREDICTED: uncharacterized LOC100862286 (LOC100862286), miscRNA.	chr13	+	NonCoding	32841291	32843116
TC1700000679.mm.1	14.87	13.81	0.43	0.22	2.09	0.0044	ENSMUST00000083339	Gm25128	predicted gene, 25128 [Source:MGI Symbol;Acc:MGI:5454905]	chr17	+	Small_RNA	35247175	35247250
TC1700002526.mm.1	8.28	7.22	0.26	0.17	2.09	0.0001	NM_011723; ENSMUST00000024866; BC141183; NM_011723.2; uc008dno.1; uc008dnp.1; uc008dnq.1; uc008dns.1; uc008dnr.1	Xdh	xanthine dehydrogenase; xanthine dehydrogenase (Xdh), mRNA.	chr17	-	Multiple_Complex	73883895	73950196
TC0700001875.mm.1	7.99	6.93	0.67	0.53	2.08	0.0631	NM_001082960; NM_008401; ENSMUST00000064821; ENSMUST00000098015; ENSMUST00000106240; ENSMUST00000106242; ENSMUST00000119696; ENSMUST00000120355; ENSMUST00000126475; ENSMUST00000134694; ENSMUST00000156593; BC156991; NM_001082960.1; NM_008401.2; OTTMUST00000076530; OTTMUST00000076531; OTTMUST00000076532; OTTMUST00000076533; OTTMUST00000076536; OTTMUST00000076537; OTTMUST00000076538; OTTMUST00000076…	Itgam	integrin alpha M; Synthetic construct Mus musculus clone IMAGE:100062789, MGC:190961 integrin alpha M (Itgam) mRNA, encodes complete protein.	chr7	+	Coding	128062640	128128160
TC0500000977.mm.1	11.74	10.7	0.24	0.76	2.06	0.0235	ENSMUST00000184942	adapt33_2	Adaptive response 33 conserved region 2	chr5	+	NonCoding	100426736	100426804
TC0700003532.mm.1	8.56	7.51	0.78	0.7	2.06	0.0444				chr7	-	NonCoding	75773852	75773878
TC1100003506.mm.1	10.03	8.99	0.32	0.05	2.06	3.58e-05	NM_029023; ENSMUST00000000287; BC004847; BC021399; NM_029023.3; OTTMUST00000002531; uc007kvx.2; uc011yci.1	Scpep1	serine carboxypeptidase 1	chr11	-	Multiple_Complex	88924020	88955465
TC1500001731.mm.1	8.45	7.41	0.61	0.56	2.06	0.0504	XM_001477102.1	I830127L07Rik	PREDICTED: RIKEN cDNA I830127L07 gene (I830127L07Rik), mRNA.	chr15	-	Multiple_Complex	75131308	75135128
TC0500002840.mm.1	6.61	5.57	0.53	0.26	2.05	0.0071	NM_139198; ENSMUST00000031264; ENSMUST00000097437; ENSMUST00000112910; ENSMUST00000144595; BC010789; NM_139198.2; OTTMUST00000064586; OTTMUST00000064587; OTTMUST00000064588; OTTMUST00000064589; uc008yht.1	Plac8	placenta-specific 8	chr5	-	Multiple_Complex	100553725	100572245
TC1000000823.mm.1	7.04	6.01	0.84	0.79	2.05	0.1439	NM_015779; ENSMUST00000046091; BC145800; NM_015779.2; uc007gai.1	Elane	elastase, neutrophil expressed	chr10	+	Coding	79886247	79888216
TC1600001725.mm.1	7.52	6.48	0.61	0.43	2.05	0.0392				chr16	-	NonCoding	52388739	52390538
TC0100003193.mm.1	10.6	9.57	0.86	0.31	2.04	0.0073	NM_009888; ENSMUST00000066859; ENSMUST00000111976; ENSMUST00000111977; ENSMUST00000123238; ENSMUST00000148225; BC066092; NM_009888.3; OTTMUST00000060596; OTTMUST00000060597; OTTMUST00000060598; OTTMUST00000060599; uc007cws.1; uc007cwt.1; uc007cwu.1; uc011wtg.1	Cfh	complement component factor h	chr1	-	Multiple_Complex	140085855	140183411
TC1000000979.mm.1	11.61	10.59	0.36	0.46	2.04	0.0008				chr10	+	NonCoding	83393059	83393086
TC1200001272.mm.1	7.8	6.77	0.4	0.14	2.04	0.0006	NM_178911; ENSMUST00000063888; BC058565; NM_178911.4; uc007pfc.1; uc007pfd.1	Pld4	phospholipase D family, member 4	chr12	+	Coding	112760655	112768988
TC1600001441.mm.1	6.9	5.87	0.78	0.39	2.04	0.0248	NM_001284375; NM_175650; ENSMUST00000075806; ENSMUST00000142681; ENSMUST00000143373; ENSMUST00000152040; BC115739; NM_175650.4; OTTMUST00000063782; OTTMUST00000063783; OTTMUST00000063784; OTTMUST00000063785; uc007yvy.2; uc012aea.1; uc012aeb.1	Atp13a5	ATPase type 13A5	chr16	-	Coding	29231851	29378732
TC1100003693.mm.1	7.23	6.21	0.41	0.38	2.03	0.0168	NM_011623; ENSMUST00000068031; ENSMUST00000129777; ENSMUST00000139460; ENSMUST00000139730; ENSMUST00000144318; ENSMUST00000151997; ENSMUST00000154332; NM_011623.2; OTTMUST00000014727; OTTMUST00000014728; OTTMUST00000014729; OTTMUST00000014730; OTTMUST00000014731; OTTMUST00000014732; OTTMUST00000014733; uc007lic.1; uc007lid.1	Top2a	topoisomerase (DNA) II alpha	chr11	-	Multiple_Complex	98992943	99024189
TC1500001131.mm.1	8.33	7.3	0.56	0.46	2.03	0.0217	NM_153505; ENSMUST00000047405; BC037096; NM_153505.4; uc007xyf.1; uc007xyg.1; uc012aak.1	Nckap1l	NCK associated protein 1 like	chr15	+	Coding	103453825	103498800
TC0100003533.mm.1	7.54	6.52	0.49	0.05	2.02	0.0013	NM_010185; ENSMUST00000079957; ENSMUST00000150997; BC034163; NM_010185.4; OTTMUST00000050975; OTTMUST00000050976; uc007dnl.1	Fcer1g	Fc receptor, IgE, high affinity I, gamma polypeptide	chr1	-	Multiple_Complex	171229572	171234365
TC0300000095.mm.1	7.19	6.18	0.57	0.32	2.02	0.0053	NM_007606; ENSMUST00000029076; BC011129; NM_007606.3; uc008oqr.1; uc008oqs.1	Car3	carbonic anhydrase 3	chr3	+	Multiple_Complex	14863509	14872381
TC1000003214.mm.1	9.05	8.03	0.84	0.47	2.02	0.1057	NM_013532; ENSMUST00000078778; BC006591; BC099532	Lilrb4a	leukocyte immunoglobulin-like receptor, subfamily B, member 4A	chr10	+	Coding	51490970	51496613
TC1400002769.mm.1	6.01	5	0.7	0.48	2.02	0.1638				chr14	-	NonCoding	124297895	124302794
TC0300000130.mm.1	12.03	11.02	0.91	0.59	2.01	0.0331	ENSMUST00000082660	Gm23330	predicted gene, 23330 [Source:MGI Symbol;Acc:MGI:5453107]	chr3	+	Small_RNA	19560253	19560416
TC0600001171.mm.1	11.56	10.55	0.39	0.2	2.01	0.0004	NM_007697; ENSMUST00000066905; BC131670; BC131671; NM_007697.2; uc009dcj.1; uc009dck.1; uc009dcl.1; uc009dcm.1; uc009dcn.1	Chl1	cell adhesion molecule with homology to L1CAM	chr6	+	Multiple_Complex	103510876	103750202
TC0700004488.mm.1	7.42	6.41	0.8	0.2	2.01	0.0948	NR_106029	Mir7062	microRNA 7062	chr7	-	Precursor_microRNA	139986809	139986874
TC1700002141.mm.1	7.39	6.38	0.43	0.55	2.01	0.0066				chr17	-	NonCoding	44680848	44683097
TC1000000352.mm.1	9.59	8.59	0.77	0.39	2	0.0174				chr10	+	NonCoding	40465388	40466352
TC1900001325.mm.1	6.54	5.55	0.4	0.18	2	0.0002				chr19	-	NonCoding	28516381	28519700
TC0400002980.mm.1	11.71	10.72	0.2	0.24	1.99	8.15e-05	NM_007408; ENSMUST00000000466; ENSMUST00000134094; ENSMUST00000134437; ENSMUST00000138605; ENSMUST00000140382; ENSMUST00000147097; ENSMUST00000149700; ENSMUST00000154999; BC054766; NM_007408.3; OTTMUST00000017238; OTTMUST00000017239; OTTMUST00000017240; OTTMUST00000017241; OTTMUST00000017242; OTTMUST00000017243; OTTMUST00000017648; OTTMUST00000051107; uc008tlz.1	Plin2	perilipin 2	chr4	-	Multiple_Complex	86648386	86670060
TC0600001347.mm.1	7.65	6.66	0.47	0.21	1.99	0.0027	NM_008359; ENSMUST00000002976; BC156651; NM_008359.2; uc009dnj.2	Il17ra	interleukin 17 receptor A; Synthetic construct Mus musculus clone IMAGE:100062151, MGC:190384 interleukin 17 receptor A (Il17ra) mRNA, encodes complete protein.	chr6	+	Coding	120463197	120483727
TC0600002152.mm.1	12.99	12	0.3	0.26	1.99	0.0004				chr6	-	NonCoding	41198233	41201843
TC0800002303.mm.1	5.32	4.32	0.21	0.07	1.99	5.35e-06	NM_001136089; NM_011922; ENSMUST00000034052; ENSMUST00000034054; BC125319; BC132207; NM_001136089.1; NM_011922.2; uc009luo.1; uc009lup.1; uc009luq.1	Anxa10	annexin A10; annexin A10 (Anxa10), transcript variant 1, mRNA.	chr8	-	Coding	62057042	62123193
TC1400001178.mm.1	6.77	5.78	0.35	0.19	1.99	0.0003				chr14	+	NonCoding	101894984	101896235
TC1100003460.mm.1	12.01	11.03	0.39	0.49	1.98	0.0079	NR_002860.2	A130040M12Rik	RIKEN cDNA A130040M12 gene (A130040M12Rik), non-coding RNA.	chr11	-	NonCoding	86811828	86816129
TC0100003192.mm.1	8.36	7.38	0.88	0.14	1.97	0.0157	ENSMUST00000126680	Gm5834	predicted pseudogene 5834 [Source:MGI Symbol;Acc:MGI:3643955]	chr1	-	Pseudogene	139939601	139994205
TC0M00000008.mm.1	8.57	7.59	0.84	0.53	1.97	0.039	ENSMUST00000082406	mt-Tk	mitochondrially encoded tRNA lysine [Source:MGI Symbol;Acc:MGI:102483]	chrM	+	tRNA	7700	7764
TC1900000899.mm.1	11.19	10.21	0.45	0.59	1.97	0.0255				chr19	-	NonCoding	4062439	4065879
TC0100003167.mm.1	8.27	7.29	0.56	0.44	1.96	0.0365	NM_001111316; NM_001268286; NM_011210; ENSMUST00000027645; ENSMUST00000112036; ENSMUST00000182138; ENSMUST00000182283; ENSMUST00000182536; ENSMUST00000182755; ENSMUST00000183229; ENSMUST00000183262; ENSMUST00000183301; BC167212; NM_001111316.1; NM_011210.3; OTTMUST00000113094; OTTMUST00000113095; OTTMUST00000113096; OTTMUST00000113097; OTTMUST00000113099; OTTMUST00000113100; OTTMUST00000113101; u…	Ptprc	protein tyrosine phosphatase, receptor type, C; Synthetic construct Mus musculus clone IMAGE:100068112, MGC:195729 protein tyrosine phosphatase, receptor type, C (Ptprc) mRNA, encodes complete protein.; protein tyrosine phosphatase, receptor type, C (Ptprc), transcript variant 3, mRNA.	chr1	-	Multiple_Complex	138062859	138175706
TC0800002905.mm.1	8.04	7.07	0.54	0.35	1.96	0.0548	NM_017370; ENSMUST00000074898; BC138872; NM_017370.2; uc009nin.2	Hp	haptoglobin	chr8	-	Coding	109575128	109579172
TC1200001508.mm.1	12.04	11.06	0.33	0.39	1.96	0.0041				chr12	-	NonCoding	22866888	22871448
TC0200003150.mm.1	7.17	6.21	0.76	0.23	1.95	0.0159				chr2	-	NonCoding	25462811	25465900
TC0400000150.mm.1	6.89	5.92	0.59	0.43	1.95	0.0212				chr4	+	NonCoding	17874354	17877773
TC0400001297.mm.1	12.98	12.01	0.55	0.73	1.95	0.0153	ENSMUST00000156081; OTTMUST00000019600	Gm12840; RP23-99G21.3	predicted gene 12840 [Source:MGI Symbol;Acc:MGI:3650917]; novel transcript	chr4	+	NonCoding	117700188	117700923
TC0500000114.mm.1	7.63	6.67	0.48	0.49	1.95	0.0199				chr5	+	NonCoding	15969942	15971045
TC0X00002868.mm.1	7.06	6.1	0.89	1.02	1.95	0.1866				chrX	-	NonCoding	111616134	111616388
TC0400002207.mm.1	8.12	7.16	0.82	0.47	1.94	0.0505	ENSMUST00000158560	Gm22940	predicted gene, 22940 [Source:MGI Symbol;Acc:MGI:5452717]	chr4	-	Small_RNA	11279265	11279419
TC0800000889.mm.1	7.19	6.23	0.66	0.68	1.94	0.1031	NM_010369; ENSMUST00000063359; BC148192; BC160220; NM_010369.3; uc009miz.1	Gypa	glycophorin A; Synthetic construct Mus musculus clone IMAGE:100063868, MGC:193335 glycophorin A (Gypa) mRNA, encodes complete protein.	chr8	+	Coding	80493781	80510785
TC1500001132.mm.1	5.01	4.06	0.92	0.15	1.94	0.0166				chr15	+	NonCoding	103476729	103477791
TC0200001776.mm.1	6.53	5.59	0.52	0.41	1.93	0.0858	NM_001042652; NM_133851; ENSMUST00000028771; ENSMUST00000068225; ENSMUST00000125491; ENSMUST00000153036; BC004787; BC100392; NM_001042652.1; NM_133851.3; OTTMUST00000037917; OTTMUST00000037918; OTTMUST00000037919; OTTMUST00000037920; uc008lua.1; uc008lub.1	Nusap1	nucleolar and spindle associated protein 1	chr2	+	Multiple_Complex	119618298	119651244
TC1400001177.mm.1	7.45	6.5	0.28	0.06	1.93	3.38e-05	NM_201529; ENSMUST00000100337; ENSMUST00000159026; ENSMUST00000159154; ENSMUST00000159258; ENSMUST00000159314; ENSMUST00000159597; ENSMUST00000159769; ENSMUST00000159797; ENSMUST00000159806; ENSMUST00000159812; ENSMUST00000159850; ENSMUST00000159948; ENSMUST00000160038; ENSMUST00000160876; ENSMUST00000161668; ENSMUST00000162091; BC145011; NM_201529.2; OTTMUST00000088062; OTTMUST00000088063; OTTMU…	Lmo7	LIM domain only 7	chr14	+	Multiple_Complex	101729928	101934710
TC0100000599.mm.1	11.41	10.47	0.79	0.26	1.92	0.025	ENSMUST00000177868	Gm24497	predicted gene, 24497 [Source:MGI Symbol;Acc:MGI:5454274]	chr1	+	Small_RNA	72244213	72244403
TC0200000979.mm.1	6.26	5.32	1.27	0.4	1.92	0.5619	NR_105752	Mir6335	microRNA 6335	chr2	+	Precursor_microRNA	67781043	67781140
TC0200004289.mm.1	6.97	6.03	0.44	0.21	1.92	0.001	ENSMUST00000104223	Gm23749	predicted gene, 23749 [Source:MGI Symbol;Acc:MGI:5453526]	chr2	-	Small_RNA	108079912	108080042
TC0300000734.mm.1	9.72	8.78	0.69	0.25	1.92	0.0093	ENSMUST00000157979	Gm25820	predicted gene, 25820	chr3	+	Small_RNA	88693930	88694057
TC0400000016.mm.1	7.08	6.14	0.58	0.48	1.92	0.0476	NR_028126; NR_028126.1; uc012daf.1	6330407A03Rik	RIKEN cDNA 6330407A03 gene; RIKEN cDNA 6330407A03 gene (6330407A03Rik), non-coding RNA.	chr4	+	NonCoding	3714964	3716813
TC0700003908.mm.1	16.9	15.96	0.6	0.52	1.92	0.1582	NM_008220; NM_016956; BC027434; BC032264; BC156762; NM_008220.4; OTTMUST00000045657; uc009iup.1	Hbb-bt; Hbb-b2; Hbb-b1	hemoglobin, beta adult t chain; hemoglobin, beta adult minor chain; Synthetic construct Mus musculus clone IMAGE:100062252, MGC:190431 hemoglobin, beta adult major chain (Hbb-b1) mRNA, encodes complete protein.; hemoglobin, beta adult major chain (Hbb-b1), mRNA.	chr7	-	Coding	103812524	103813996
TC0700004487.mm.1	7.66	6.72	0.42	0.32	1.92	0.0013	NM_007403; ENSMUST00000026546; ENSMUST00000106069; ENSMUST00000128332; ENSMUST00000132903; ENSMUST00000148670; ENSMUST00000149915; ENSMUST00000156647; ENSMUST00000173209; BC025584; NM_007403.2; OTTMUST00000050398; OTTMUST00000050399; OTTMUST00000050400; OTTMUST00000050401; OTTMUST00000050402; OTTMUST00000050403; OTTMUST00000050404; OTTMUST00000098318	Adam8	a disintegrin and metallopeptidase domain 8	chr7	-	Multiple_Complex	139978932	139992562
TC1000000029.mm.1	8.58	7.64	0.62	0.18	1.92	0.006	ENSMUST00000083437	Gm22739	predicted gene, 22739 [Source:MGI Symbol;Acc:MGI:5452516]	chr10	+	Small_RNA	4484234	4484393
TC1300000434.mm.1	5.52	4.58	0.07	0.25	1.92	1.94e-05				chr13	+	NonCoding	37790468	37792718
TC1700000585.mm.1	7.86	6.92	0.52	0.15	1.92	0.0128	NM_053214; ENSMUST00000087605; ENSMUST00000173372; ENSMUST00000173426; ENSMUST00000174695; BC046502; NM_053214.2; OTTMUST00000095910; OTTMUST00000095911; OTTMUST00000095912; OTTMUST00000095913; uc008byu.2; uc008byv.2; uc012api.1	Myo1f	myosin IF	chr17	+	Multiple_Complex	33555707	33607764
TC0300000807.mm.1	9.47	8.54	0.35	0.35	1.91	0.0019	NM_011311; ENSMUST00000001046; ENSMUST00000142476; BC051214; BC094635; NM_011311.2; OTTMUST00000052492; OTTMUST00000052500; uc008qcz.2	S100a4	S100 calcium binding protein A4	chr3	+	Multiple_Complex	90603770	90606045
TC1400002689.mm.1	6.76	5.82	0.28	0.26	1.91	0.0009	NM_175499; ENSMUST00000078386; BC138664; BC145927; NM_175499.4; uc007uyd.2	Slitrk6	SLIT and NTRK-like family, member 6	chr14	-	Coding	110748578	110755149
TC1700001694.mm.1	9.13	8.2	0.6	0.61	1.91	0.118	OTTMUST00000065526	Hba-ps4	hemoglobin alpha, pseudogene 4	chr17	-	Pseudogene	26286363	26287061
TC0400000153.mm.1	6.67	5.75	0.71	0.49	1.9	0.0433				chr4	+	NonCoding	18097618	18100350
TC0600003578.mm.1	4.97	4.04	0.95	0.2	1.9	0.0419	NCBI_Gene:545850:presumedTranscript_1	Igkv5-45	immunoglobulin kappa chain variable 5-45	chr6	-	Coding	69775750	69776306
TC0700000275.mm.1	8.71	7.79	0.89	0.67	1.9	0.3253	NM_009402; ENSMUST00000032573; BC005582; NM_009402.2; uc009fjv.1	Pglyrp1	peptidoglycan recognition protein 1	chr7	+	Coding	18884680	18890441
TC0700004569.mm.1	8.62	7.69	0.94	0.36	1.9	0.0239	NR_001592; NR_030416; NR_001592.1; NR_030416.1; OTTMUST00000035613; OTTMUST00000035614; OTTMUST00000035615; OTTMUST00000035616; OTTMUST00000072694; uc012fxn.1	H19; Mir675	H19, imprinted maternally expressed transcript (H19), long non-coding RNA.; microRNA 675; H19 fetal liver mRNA; H19, imprinted maternally expressed transcript	chr7	-	Multiple_Complex	142575529	142578146
TC1000001251.mm.1	11.37	10.44	0.74	0.25	1.9	0.0256	ENSMUST00000082498	Gm25587	predicted gene, 25587 [Source:MGI Symbol;Acc:MGI:5455364]	chr10	+	Small_RNA	105040273	105040438
TC1200002624.mm.1	4.97	4.05	0.43	0.42	1.9	0.0267	NCBI_Gene:629906:presumedTranscript_1	Ighv1-42	immunoglobulin heavy variable V1-42	chr12	-	Coding	114937113	114937544
TC1400001663.mm.1	5.57	4.65	0.81	0.65	1.9	0.1187				chr14	-	NonCoding	30950513	30951249
TC1900001324.mm.1	5.06	4.13	0.49	0.11	1.9	0.0006				chr19	-	NonCoding	28351780	28353901
TC0100000598.mm.1	11.39	10.47	0.79	0.27	1.89	0.0261	ENSMUST00000101806	Gm23472	predicted gene, 23472 [Source:MGI Symbol;Acc:MGI:5453249]	chr1	+	Small_RNA	72236946	72237136
TC0200001122.mm.1	11.24	10.33	0.21	0.23	1.89	0.0008				chr2	+	NonCoding	75839129	75969030
TC0500000842.mm.1	7.8	6.88	1.91	0.99	1.89	0.3171	NM_023785; ENSMUST00000031319; BC127043; BC127044; NM_023785.2; uc008ybh.1	Ppbp	pro-platelet basic protein	chr5	+	Coding	90768518	90770060
TC0700001029.mm.1	5.86	4.94	0.77	0.17	1.89	0.0832				chr7	+	NonCoding	69920501	69920543
TC0700001506.mm.1	12.59	11.67	0.76	0.5	1.89	0.0971	XR_105141.1; XR_105142.1; XR_105143.2; XR_105144.2; XR_140858.1; XR_140859.1; XR_140860.1; XR_140861.1	Gm19831	PREDICTED: predicted gene, 19831, transcript variant 1 (Gm19831), miscRNA.; PREDICTED: predicted gene, 19831, transcript variant 2 (Gm19831), miscRNA.; PREDICTED: predicted gene, 19831, transcript variant 3 (Gm19831), miscRNA.; PREDICTED: predicted gene, 19831, transcript variant 4 (Gm19831), miscRNA.; PREDICTED: predicted gene, 19831 (Gm19831), miscRNA.	chr7	+	NonCoding	103826534	103852793
TC1100001245.mm.1	11.39	10.47	0.79	0.27	1.89	0.0261	ENSMUST00000082922	Gm23444	predicted gene, 23444 [Source:MGI Symbol;Acc:MGI:5453221]	chr11	+	Small_RNA	83271498	83271688
TC1300001352.mm.1	5.35	4.43	0.19	0.49	1.89	0.0014	NR_045296; NR_045296.1; uc007rzy.1	1700074H08Rik	RIKEN cDNA 1700074H08 gene; RIKEN cDNA 1700074H08 gene (1700074H08Rik), non-coding RNA.	chr13	+	NonCoding	119680042	119681582
TC0100000210.mm.1	4.59	3.68	0.65	0.34	1.88	0.0753	ENSMUST00000158770	Gm23024	predicted gene, 23024	chr1	+	NonCoding	32726639	32726930
TC0400000736.mm.1	8.72	7.81	0.4	0.4	1.88	0.0023	NM_021362; ENSMUST00000084501; NM_021362.1; OTTMUST00000005757; uc008thm.1; uc012dgb.1	Pappa	pregnancy-associated plasma protein A	chr4	+	Multiple_Complex	65124174	65358350
TC0600001157.mm.1	7.27	6.36	0.82	0.65	1.88	0.1055				chr6	+	NonCoding	100807451	100810911
TC0600001370.mm.1	9.12	8.22	1	0.39	1.88	0.0632	NM_144512; ENSMUST00000064580; ENSMUST00000142021; ENSMUST00000142144; ENSMUST00000142419; BC023117; BC029637; NM_144512.2; OTTMUST00000057266; OTTMUST00000057267; OTTMUST00000057268; OTTMUST00000057269; uc009doh.1; uc009doi.1; uc009doj.1	Slc6a13	solute carrier family 6 (neurotransmitter transporter, GABA), member 13	chr6	+	Multiple_Complex	121300227	121337733
TC0800000020.mm.1	6.63	5.72	0.69	0.33	1.88	0.0898	NM_026985; ENSMUST00000014118; uc009ksi.1	Mcemp1	mast cell expressed membrane protein 1	chr8	+	Coding	3665762	3668905
TC1600001481.mm.1	10.62	9.71	0.56	0.63	1.88	0.0588				chr16	-	NonCoding	31305547	31309606
TC1800000763.mm.1	6.92	6	0.12	0.68	1.88	0.0166				chr18	+	NonCoding	70583896	70585670
TC0200001757.mm.1	5.95	5.05	0.45	0.37	1.87	0.0478	NM_029617; ENSMUST00000028799; ENSMUST00000028802; ENSMUST00000099542; ENSMUST00000152380; ENSMUST00000153300; BC080815; NM_029617.2; OTTMUST00000037459; OTTMUST00000037460; OTTMUST00000037461; OTTMUST00000037462; uc008lta.1; uc008ltb.1	Casc5	cancer susceptibility candidate 5	chr2	+	Multiple_Complex	119047119	119106481
TC0800002233.mm.1	10.81	9.91	0.53	0.37	1.87	0.0068	ENSMUST00000082748	Gm25813	predicted gene, 25813 [Source:MGI Symbol;Acc:MGI:5455590]	chr8	-	Small_RNA	52336915	52337105
TC1100000134.mm.1	7.32	6.41	0.42	0.3	1.87	0.0279	NM_001025597; NM_009578; ENSMUST00000018798; ENSMUST00000048122; ENSMUST00000065433; ENSMUST00000076700; ENSMUST00000126058; ENSMUST00000141436; BC138789; NM_001025597.1; NM_009578.2; OTTMUST00000011533; OTTMUST00000011534; OTTMUST00000011535; OTTMUST00000011536; OTTMUST00000011537; uc007ian.1; uc007iao.1; uc007iap.1; uc007iaq.1; uc011xrn.1	Ikzf1	IKAROS family zinc finger 1	chr11	+	Multiple_Complex	11685003	11772926
TC1900000986.mm.1	9.7	8.8	0.5	0.38	1.87	0.0902	NR_003513; NR_003513.2; OTTMUST00000097543; OTTMUST00000097544; OTTMUST00000097545	Neat1	nuclear paraspeckle assembly transcript 1 (non-protein coding)	chr19	-	NonCoding	5824708	5845704
TC0100001481.mm.1	9.23	8.33	0.76	0.4	1.86	0.018	NM_010865; ENSMUST00000028020; BC125329; BC137606; NM_010865.3; uc007dgm.2	Myoc	myocilin	chr1	+	Coding	162639150	162649694
TC0100001498.mm.1	6.49	5.6	0.48	0.37	1.86	0.0256	NM_007976; ENSMUST00000086040; BC172650; NM_007976.2; OTTMUST00000088478; uc007dic.1	F5	coagulation factor V; Synthetic construct Mus musculus clone IMAGE:100069458, MGC:199360 coagulation factor V (F5) mRNA, encodes complete protein.	chr1	+	Coding	164151838	164220277
TC1100003383.mm.1	6.56	5.66	0.67	0.2	1.86	0.0045				chr11	-	NonCoding	83023752	83024342
TC1400000594.mm.1	7.64	6.74	0.27	0.41	1.86	0.005	NM_017385; NM_053111; BC147690; BC147697; NM_053111.2; OTTMUST00000093340; OTTMUST00000093341; uc007tnf.1; uc011zkd.1	Ear7; Ear6	eosinophil-associated, ribonuclease A family, member 7; eosinophil-associated, ribonuclease A family, member 6	chr14	+	Coding	51853699	51854643
TC1600001480.mm.1	10.94	10.05	0.43	0.51	1.86	0.0443				chr16	-	NonCoding	31297764	31298911
TC1800001155.mm.1	11.19	10.3	0.62	0.35	1.86	0.0173	NM_010280; ENSMUST00000025224; BC066202; NM_010280.3; uc008ele.2	Gfra3	glial cell line derived neurotrophic factor family receptor alpha 3	chr18	-	Coding	34689903	34720387
TC0200000894.mm.1	7.6	6.71	0.79	0.38	1.85	0.0391	NM_029723; ENSMUST00000028369; ENSMUST00000144415; BC116916; BC116920; NM_029723.3; OTTMUST00000030305; OTTMUST00000030306; uc008jti.3; uc012bvq.2	Dapl1	death associated protein-like 1	chr2	+	Multiple_Complex	59484653	59505020
TC0200004393.mm.1	9.49	8.61	0.86	0.47	1.85	0.1258	ENSMUST00000083860	Gm25514	predicted gene, 25514 [Source:MGI Symbol;Acc:MGI:5455291]	chr2	-	Small_RNA	116968039	116968173
TC1200002598.mm.1	9.91	9.02	1.52	1.06	1.85	0.1364	ENSMUST00000109711	Ighv1-12	immunoglobulin heavy variable V1-12 [Source:MGI Symbol;Acc:MGI:3646284]	chr12	-	Coding	114469105	114469227
TC1200002643.mm.1	4.88	3.99	0.61	0.59	1.85	0.0963	NCBI_Gene:380823:presumedTranscript_1	Ighv1-64	immunoglobulin heavy variable 1-64	chr12	-	Coding	115507545	115507977
TC1300000114.mm.1	6.36	5.47	0.53	0.53	1.85	0.0153				chr13	+	NonCoding	16028820	16031607
TC1300001559.mm.1	12.74	11.86	0.3	0.49	1.85	0.0044				chr13	-	NonCoding	21764229	21767823
TC1400000602.mm.1	7.36	6.48	0.28	0.56	1.85	0.0097	NR_028552_2; uc011zkj.1	Snord58b	small nucleolar RNA, C/D box 58B (Snord58b), small nucleolar RNA.; small nucleolar RNA, C/D box 58B	chr14	+	Small_RNA	52069300	52069369
TC1700001484.mm.1	8.17	7.28	0.45	0.28	1.85	0.0009	NM_011581; ENSMUST00000170872; BC053702; NM_011581.3; uc008anb.2	Thbs2	thrombospondin 2	chr17	-	Coding	14665500	14694262
TC0200001729.mm.1	10.36	9.48	0.66	0.79	1.84	0.0226	NM_011580; ENSMUST00000039559; ENSMUST00000142588; BC042422; BC050917; NM_011580.3; OTTMUST00000036100; OTTMUST00000036101; uc008lrq.1; uc008lrr.1	Thbs1	thrombospondin 1	chr2	+	Multiple_Complex	118111876	118127133
TC0700000981.mm.1	8.27	7.39	0.18	0.38	1.84	0.0013				chr7	+	NonCoding	64515311	64515911
TC1500000658.mm.1	15.84	14.97	0.2	0.18	1.84	0.0001	NM_008495; ENSMUST00000089377; BC002063; BC099479; NM_008495.2; uc007wrv.1	Lgals1	lectin, galactose binding, soluble 1	chr15	+	Coding	78926725	78930465
TC1600001624.mm.1	12.8	11.92	0.14	0.12	1.84	5.44e-06	NM_008083; ENSMUST00000102817; ENSMUST00000125187; BC028288; BC080758; NM_008083.2; OTTMUST00000039045; OTTMUST00000039046; uc007zfv.1	Gap43	growth associated protein 43	chr16	-	Multiple_Complex	42248442	42340651
TC0300000735.mm.1	6.66	5.78	0.57	0.42	1.83	0.0431	ENSMUST00000122484	Gm25945	predicted gene, 25945 [Source:MGI Symbol;Acc:MGI:5455722]	chr3	+	Small_RNA	88707158	88707292
TC0600002772.mm.1	4.6	3.73	0.54	0.22	1.83	0.0057				chr6	-	NonCoding	94418147	94418176
TC0800000906.mm.1	5.07	4.19	0.37	0.19	1.83	0.0079				chr8	+	NonCoding	81922509	81926182
TC1100001732.mm.1	8.81	7.94	0.5	0.58	1.83	0.0701				chr11	+	NonCoding	104674240	104674746
TC1600000406.mm.1	12.45	11.58	0.3	0.19	1.83	0.0019	XR_141298.1; XR_141299.1	LOC100862313	PREDICTED: uncharacterized LOC100862313, transcript variant 1 (LOC100862313), miscRNA.; PREDICTED: uncharacterized LOC100862313, transcript variant 2 (LOC100862313), miscRNA.	chr16	+	NonCoding	31280857	31297575
TC0200002046.mm.1	9.35	8.49	0.95	0.37	1.82	0.0818	ENSMUST00000083116	Gm25704	predicted gene, 25704 [Source:MGI Symbol;Acc:MGI:5455481]	chr2	+	Small_RNA	133008487	133008654
TC0200003224.mm.1	6.94	6.08	0.55	0.47	1.82	0.0708	NM_010190; ENSMUST00000028179; ENSMUST00000117486; ENSMUST00000135472; BC107220; BC107221; NM_010190.1; OTTMUST00000027191; OTTMUST00000027192; OTTMUST00000080775; uc008ixv.1; uc008ixw.1	Fcnb	ficolin B	chr2	-	Multiple_Complex	28076378	28084885
TC1000001379.mm.1	8.43	7.57	0.59	0.34	1.82	0.0955				chr10	+	NonCoding	118231973	118232002
TC1000002979.mm.1	8.43	7.57	0.59	0.34	1.82	0.0955				chr10	-	NonCoding	118267466	118267495
TC1800000704.mm.1	8.14	7.28	0.29	0.11	1.82	0.0002	NM_026473; ENSMUST00000001513; BC008225; NM_026473.2; uc008fmd.1	Tubb6	tubulin, beta 6 class V	chr18	+	Coding	67390717	67402749
TC1900000246.mm.1	7.93	7.06	0.42	0.46	1.82	0.0225	NM_010821; ENSMUST00000081035; BC129843; BC129844; NM_010821.1; uc008gub.1	Mpeg1	macrophage expressed gene 1	chr19	+	Coding	12460779	12465285
TC1100002143.mm.1	11.44	10.58	0.42	0.44	1.81	0.0042				chr11	-	NonCoding	5555056	5557753
TC0100000457.mm.1	11.41	10.56	0.57	0.41	1.8	0.0854	NR_028554; NR_028554.1; uc011wlr.1	Snord70	small nucleolar RNA, C/D box 70	chr1	+	Small_RNA	59691934	59692020
TC0800002014.mm.1	6.19	5.34	0.34	0.24	1.8	0.0035	ENSMUST00000182843; OTTMUST00000114353	Gm26978; RP23-4F1.1	predicted gene, 26978 [Source:MGI Symbol;Acc:MGI:5504093]; novel transcript, sense intronic to Rbpms	chr8	-	NonCoding	33884774	33885747
TC1900000189.mm.1	9.39	8.55	0.25	0.62	1.8	0.0187	NR_105959	Mir6993	microRNA 6993	chr19	+	Precursor_microRNA	10191375	10191439
TC0100001510.mm.1	7.18	6.34	1.1	0.55	1.79	0.2056	NM_019759; ENSMUST00000027861; BC046420; NM_019759.2; uc007diq.1	Dpt	dermatopontin	chr1	+	Coding	164796718	164824273
TC0500000076.mm.1	6.39	5.54	0.55	0.15	1.79	0.0047	ENSMUST00000170057; ENSMUST00000178989	Gm8922	predicted gene 8922 [Source:MGI Symbol;Acc:MGI:3779821]	chr5	+	Coding	11682002	11686856
TC0700003446.mm.1	10.04	9.2	0.94	0.73	1.79	0.5236				chr7	-	NonCoding	67360644	67361398
TC0700004634.mm.1	7.16	6.33	0.46	0.32	1.79	0.0503	NM_001166672; NM_011088; NM_011089; NM_011091; NM_011094; BC103528; BC103529; BC139803; BC150155; BC150712; BC165986; BC165996; NM_001166672.1; NM_011089.2; OTTMUST00000069089; OTTMUST00000069090; uc009ewk.2; uc009ewl.2; uc009ewm.2; uc012ewh.1; uc012ewi.2; uc009ewj.1; uc012ewg.1	Gm14548; Pira11; Pira2; Pira4; Pira7; Pira1	predicted gene 14548; paired-Ig-like receptor A11; paired-Ig-like receptor A2; paired-Ig-like receptor A4; paired-Ig-like receptor A7; Synthetic construct Mus musculus clone IMAGE:100066286, MGC:195423 paired-Ig-like receptor A2 (Pira2) mRNA, encodes complete protein.; Synthetic construct Mus musculus clone IMAGE:100066296, MGC:195433 paired-Ig-like receptor A4 (Pira4) mRNA, encodes complete prot…	chr7	-	Coding	3836810	3898125
TC0900002810.mm.1	10.4	9.57	0.68	0.42	1.79	0.0881	ENSMUST00000101993	Gm26135	predicted gene, 26135 [Source:MGI Symbol;Acc:MGI:5455912]	chr9	-	Small_RNA	88857693	88857764
TC1400001870.mm.1	7.3	6.46	0.54	0.22	1.79	0.0433	ENSMUST00000100690; OTTMUST00000087961	Ear-ps9	eosinophil-associated, ribonuclease A family, pseudogene 9	chr14	-	Multiple_Complex	43874868	43875334
TC0900003248.mm.1	8.89	8.07	0.38	0.21	1.78	0.0026	NM_009987; ENSMUST00000064165; ENSMUST00000177637; BC012653; NM_009987.3; uc009sbz.1	Cx3cr1	chemokine (C-X3-C motif) receptor 1; chemokine (C-X3-C) receptor 1	chr9	-	Coding	119901616	120068296
TC1300002143.mm.1	9.96	9.13	0.22	0.25	1.78	0.0002	NM_001145799; NM_007796; ENSMUST00000021880; BC028437; NM_001145799.1; NM_007796.2; uc007qvx.2; uc007qvy.2	Ctla2a	cytotoxic T lymphocyte-associated protein 2 alpha	chr13	-	Coding	60934155	60936625
TC1600000840.mm.1	5.33	4.49	0.34	0.3	1.78	0.0208				chr16	+	NonCoding	72797807	72802005
TC0200004475.mm.1	6.76	5.94	0.55	0.37	1.77	0.0707	NM_013513; ENSMUST00000023987; ENSMUST00000102490; ENSMUST00000124703; ENSMUST00000128360; ENSMUST00000145812; ENSMUST00000147444; ENSMUST00000152217; BC066194; BC066806; OTTMUST00000037960; OTTMUST00000037961; OTTMUST00000037962; OTTMUST00000037963; OTTMUST00000037964; OTTMUST00000037965; OTTMUST00000037966	Epb42	erythrocyte membrane protein band 4.2	chr2	-	Multiple_Complex	121017891	121037072
TC0300001937.mm.1	6.77	5.95	0.65	0.24	1.77	0.0179	NM_011990; ENSMUST00000029297; ENSMUST00000142932; BC141402; BC141408; NM_011990.2; OTTMUST00000050384; OTTMUST00000050385; uc008pdi.1; uc008pdj.1	Slc7a11	solute carrier family 7 (cationic amino acid transporter, y+ system), member 11	chr3	-	Multiple_Complex	50364936	50443613
TC0600001398.mm.1	5.96	5.14	0.09	0.32	1.77	0.0004	NM_001204241; NM_153197; ENSMUST00000088468; ENSMUST00000117173; BC034893; NM_001204241.1; NM_153197.4; OTTMUST00000066822; OTTMUST00000066823; uc009dpv.2; uc009dpw.2	Clec4a3	C-type lectin domain family 4, member a3	chr6	+	Coding	122952515	122969878
TC0700004624.mm.1	7.02	6.2	0.54	0.33	1.77	0.141	NM_011121; ENSMUST00000033154; BC006880; NM_011121.3; uc009jop.1	Plk1	polo-like kinase 1	chr7	+	Coding	122159437	122169875
TC1400001344.mm.1	4.85	4.02	0.57	0.11	1.77	0.0257				chr14	+	NonCoding	123043282	123265002
TC0500000117.mm.1	10.84	10.02	0.52	0.46	1.76	0.0155				chr5	+	NonCoding	16107129	16109780
TC0900001155.mm.1	9.53	8.71	0.64	0.18	1.76	0.0087	NM_007801; ENSMUST00000034915; ENSMUST00000123320; ENSMUST00000127842; ENSMUST00000132718; ENSMUST00000142750; ENSMUST00000143172; ENSMUST00000151219; BC006878; NM_007801.2; OTTMUST00000059829; OTTMUST00000059830; OTTMUST00000059831; OTTMUST00000059832; OTTMUST00000059833; OTTMUST00000059834; OTTMUST00000059835; uc009qzv.2; uc012gyf.1	Ctsh	cathepsin H	chr9	+	Multiple_Complex	90054152	90076095
TC0900002543.mm.1	6.06	5.25	0.5	0.43	1.76	0.014	NR_029576; uc012gwc.1	Mir190a	microRNA 190a	chr9	-	Precursor_microRNA	67236651	67236735
TC0X00001881.mm.1	9.52	8.7	0.7	0.19	1.76	0.0348	ENSMUST00000082838	Gm25202	predicted gene, 25202 [Source:MGI Symbol;Acc:MGI:5454979]	chrX	-	Small_RNA	14315401	14315591
TC1100002243.mm.1	11.64	10.83	0.42	0.33	1.76	0.0121	ENSMUST00000102382	Gm24714	predicted gene, 24714 [Source:MGI Symbol;Acc:MGI:5454491]	chr11	-	Precursor_microRNA	16645438	16645538
TC1100004089.mm.1	13.62	12.81	0.26	0.62	1.76	0.007				chr11	-	NonCoding	115731533	115731557
TC1200000956.mm.1	13.62	12.81	0.26	0.62	1.76	0.007				chr12	+	NonCoding	98218428	98218452
TC1300000002.mm.1	13.62	12.81	0.26	0.62	1.76	0.007				chr13	+	NonCoding	3137463	3137487
TC1500000770.mm.1	11.83	11.01	0.34	0.25	1.76	0.0056				chr15	+	NonCoding	83270478	83271924
TC1500001715.mm.1	8.56	7.74	0.57	0.11	1.76	0.0287	NM_026671; ENSMUST00000023260; BC099511; BC132407; BC132409; NM_026671.1; uc007wfu.1	Lypd2	Ly6/Plaur domain containing 2	chr15	-	Coding	74732252	74734314
TC1700001034.mm.1	7.02	6.21	0.06	0.13	1.76	1.12e-05	NM_010130; ENSMUST00000004850; ENSMUST00000086763; BC075688; uc008des.2; uc008det.2; uc008deu.2; uc008dev.2; uc012awa.1; uc012awb.1	Adgre1	adhesion G protein-coupled receptor E1	chr17	+	Multiple_Complex	57358686	57483529
TC1800001164.mm.1	6.59	5.77	0.25	0.51	1.76	0.0069	ENSMUST00000158614	Gm22200	predicted gene, 22200 [Source:MGI Symbol;Acc:MGI:5451977]	chr18	-	Small_RNA	34941234	34941300
TC1800001415.mm.1	7.31	6.5	0.47	0.21	1.76	0.0078	NM_007885; ENSMUST00000037603; ENSMUST00000146409; ENSMUST00000148829; ENSMUST00000181997; BC028345; NM_007885.2; OTTMUST00000081213; OTTMUST00000081214; OTTMUST00000081215; OTTMUST00000116772; uc008fbu.1	Slc26a2	solute carrier family 26 (sulfate transporter), member 2	chr18	-	Multiple_Complex	61192919	61211612
TC0300001750.mm.1	6.89	6.09	0.36	0.49	1.75	0.0321				chr3	-	NonCoding	26105975	26106808
TC0400003306.mm.1	9.52	8.71	0.93	0.48	1.75	0.6559	ENSMUST00000157298	Gm23230	predicted gene, 23230 [Source:MGI Symbol;Acc:MGI:5453007]	chr4	-	Small_RNA	114844985	114845117
TC0500000043.mm.1	8.38	7.57	0.66	0.23	1.75	0.0155	NM_054098; ENSMUST00000115421; BC006651; NM_054098.3; uc008wjg.1	Steap4	STEAP family member 4	chr5	+	Coding	7960472	7982213
TC0600001908.mm.1	10.34	9.53	0.27	0.59	1.75	0.0683				chr6	-	NonCoding	18429659	18431245
TC1000000966.mm.1	9.23	8.43	0.83	0.89	1.75	0.1443				chr10	+	NonCoding	83380291	83380325
TC1200000545.mm.1	5.65	4.85	0.54	0.25	1.75	0.0337				chr12	+	NonCoding	67668249	67668283
TC1300000175.mm.1	6.3	5.49	0.42	0.31	1.75	0.0204	NM_178200; ENSMUST00000110476; BC139381; BC139382; NM_178200.1; OTTMUST00000001012	Hist1h2bm	histone cluster 1, H2bm	chr13	+	Coding	21722044	21722567
TC1300000569.mm.1	15.73	14.92	0.43	0.75	1.75	0.1866	NM_008760; ENSMUST00000021822; BC021939; NM_008760.4; uc007qjr.1; uc007qjs.1	Ogn	osteoglycin	chr13	+	Coding	49608071	49624500
TC1400000457.mm.1	6.71	5.91	0.38	0.53	1.75	0.2053	OTTMUST00000087962	Ear-ps2	eosinophil-associated, ribonuclease A family, pseudogene 2	chr14	+	Multiple_Complex	44046985	44047450
TC1900000358.mm.1	7.94	7.13	1.5	0.5	1.75	0.3512				chr19	+	NonCoding	22338980	22341807
TC0100001961.mm.1	7.07	6.28	0.74	0.5	1.74	0.0487	NR_030645; uc029qmw.1	Mir467e	microRNA 467e	chr1	-	Multiple_Complex	10708387	10865874
TC0700000294.mm.1	8	7.2	0.21	0.31	1.74	0.0029	ENSMUST00000082646	Gm25134	predicted gene, 25134 [Source:MGI Symbol;Acc:MGI:5454911]	chr7	+	Small_RNA	19242130	19242289
TC0700004632.mm.1	7.28	6.48	0.47	0.32	1.74	0.0352	NM_011087.1	Pira1	paired-Ig-like receptor A1 (Pira1), mRNA.	chr7	-	Multiple_Complex	3731630	3739889
TC1100000339.mm.1	17.98	17.18	0.61	0.51	1.74	0.2186	NM_001083955_2; NM_008218; ENSMUST00000093207; ENSMUST00000147010; BC043020_2; BC156773_2; NM_001083955.1; OTTMUST00000011990; OTTMUST00000068454; uc007ijm.1	Hba-a2; Hba-a1	hemoglobin alpha, adult chain 2 (Hba-a2), mRNA.; hemoglobin alpha, adult chain 1; hemoglobin alpha, adult chain 2; hemoglobin alpha, adult chain 1, mRNA (cDNA clone MGC:57888 IMAGE:5684314), complete cds.; Synthetic construct Mus musculus clone IMAGE:100062289, MGC:190450 hemoglobin alpha, adult chain 2 (Hba-a2) mRNA, encodes complete protein.	chr11	+	Multiple_Complex	32296489	32297310
TC1200002630.mm.1	5.33	4.53	0.48	0.27	1.74	0.0173	NCBI_Gene:780931:presumedTranscript_1	Ighv1-53	immunoglobulin heavy variable 1-53	chr12	-	Coding	115158403	115158835
TC1300002660.mm.1	6.21	5.41	0.37	0.71	1.74	0.3222				chr13	-	NonCoding	111420072	111421942
TC1300002711.mm.1	6.64	5.84	0.36	0.1	1.74	0.0008	NM_008046; ENSMUST00000022287; BC144926; BC145945; NM_008046.2	Fst	follistatin	chr13	-	Coding	114452262	114458775
TC1500000020.mm.1	8.82	8.01	0.8	0.46	1.74	0.3993	NR_028091; NR_028091.1; uc011zqz.1	Snord72	small nucleolar RNA, C/D box 72	chr15	+	Small_RNA	5118404	5118484
TC1700000498.mm.1	7.42	6.62	0.25	0.06	1.74	0.0003	NM_001002786; ENSMUST00000087942; ENSMUST00000139931; BC139372; NM_001002786.2; OTTMUST00000078430; OTTMUST00000078431; uc008bsi.1	Rab44	RAB44, member RAS oncogene family	chr17	+	Multiple_Complex	29135056	29148980
TC1900000491.mm.1	4.9	4.1	0.24	0.07	1.74	6.57e-05	NM_027340; ENSMUST00000025682; ENSMUST00000126710; ENSMUST00000148821; NM_027340.2; OTTMUST00000073867; OTTMUST00000073868; OTTMUST00000073869; uc008hfy.1; uc008hfz.1	Lipn	lipase, family member N	chr19	+	Coding	34067358	34084918
TC0100003191.mm.1	7.42	6.63	0.75	0.21	1.73	0.0125	NM_001025575; ENSMUST00000094489; NM_001025575.2; OTTMUST00000084792; uc007cwp.2; uc007cwq.1; uc007cwr.1	Cfhr2	complement factor H-related 2	chr1	-	Multiple_Complex	139810292	140018921
TC0200000652.mm.1	6.22	5.43	0.44	0.27	1.73	0.0034				chr2	+	NonCoding	36257300	36258590
TC0300002012.mm.1	6.09	5.3	0.25	0.39	1.73	0.0045				chr3	-	NonCoding	56100475	56101734
TC0400001557.mm.1	7.31	6.52	0.55	0.34	1.73	0.0815	NM_010686; ENSMUST00000030316; ENSMUST00000123550; ENSMUST00000125332; ENSMUST00000136082; ENSMUST00000139023; ENSMUST00000143450; ENSMUST00000151698; ENSMUST00000156170; ENSMUST00000156225; ENSMUST00000156742; BC020993; BC055057; BC158032; NM_010686.3; OTTMUST00000022019; OTTMUST00000022020; OTTMUST00000022021; OTTMUST00000022022; OTTMUST00000022023; OTTMUST00000022024; OTTMUST00000022025; OTTMU…	Laptm5	lysosomal-associated protein transmembrane 5; lysosomal-associated protein transmembrane 5 (Laptm5), mRNA.	chr4	+	Multiple_Complex	130913125	130936148
TC0400001972.mm.1	12.31	11.52	0.38	0.29	1.73	0.0018				chr4	+	NonCoding	150218028	150218052
TC0400001991.mm.1	6.52	5.73	0.41	0.9	1.73	0.4788				chr4	+	NonCoding	150861836	150862944
TC0500003033.mm.1	12.41	11.62	0.22	0.51	1.73	0.0231				chr5	-	NonCoding	113334423	113334452
TC0800001077.mm.1	7.96	7.17	0.57	0.62	1.73	0.1955	NM_008610; ENSMUST00000034187; BC070430; NM_008610.2; uc009mue.1	Mmp2	matrix metallopeptidase 2	chr8	+	Coding	92827328	92853420
TC0X00002430.mm.1	6.76	5.96	0.21	0.23	1.73	0.0005	XR_141409.1	LOC100861843	PREDICTED: uncharacterized LOC100861843 (LOC100861843), miscRNA.	chrX	-	NonCoding	73495478	73499308
TC1000001008.mm.1	5.06	4.27	0.56	0.71	1.73	0.4231				chr10	+	NonCoding	83482753	83482782
TC1400000946.mm.1	6.95	6.16	0.31	0.19	1.73	0.0027	NM_019675; ENSMUST00000074523; ENSMUST00000118426; ENSMUST00000120229; ENSMUST00000121955; ENSMUST00000123435; ENSMUST00000134440; ENSMUST00000136192; ENSMUST00000147477; ENSMUST00000152093; BC014707; BC046752; NM_019675.2; OTTMUST00000068837; OTTMUST00000068838; OTTMUST00000068839; OTTMUST00000068840; OTTMUST00000068841; OTTMUST00000068842; OTTMUST00000068843; OTTMUST00000068844; OTTMUST00000068…	Stmn4	stathmin-like 4	chr14	+	Multiple_Complex	66344296	66361680
TC1800000298.mm.1	6.72	5.93	0.52	0.45	1.73	0.2329				chr18	+	NonCoding	34777785	34780228
TC1800000798.mm.1	7.29	6.5	0.19	0.56	1.73	0.0214	NR_028552; NR_028552.1; uc012bez.1	Snord58b	small nucleolar RNA, C/D box 58B	chr18	+	Small_RNA	75001058	75001123
TC1900000988.mm.1	8.64	7.85	0.96	0.6	1.73	0.9466				chr19	-	NonCoding	5861002	5862113
TC0400000558.mm.1	10.44	9.66	0.23	0.17	1.72	0.0006	ENSMUST00000117147	Gm12460	predicted gene 12460 [Source:MGI Symbol;Acc:MGI:3650440]	chr4	+	Pseudogene	51190107	51190463
TC0X00002635.mm.1	8.54	7.76	0.67	0.61	1.72	0.063	ENSMUST00000157820	Gm23557	predicted gene, 23557 [Source:MGI Symbol;Acc:MGI:5453334]	chrX	-	Small_RNA	93573731	93573868
TC1100002500.mm.1	6.16	5.38	0.39	0.11	1.72	0.0084				chr11	-	NonCoding	34394009	34394866
TC1300000565.mm.1	8.64	7.86	0.63	0.19	1.72	0.0093	NM_001012324; ENSMUST00000051504; BC065151; BC089559; NM_001012324.2; uc007qjl.1; uc011yzf.1	Ecm2	extracellular matrix protein 2, female organ and adipocyte specific	chr13	+	Multiple_Complex	49504810	49532789
TC1700000936.mm.1	5.94	5.16	0.4	0.42	1.72	0.0751	NM_177083; ENSMUST00000049614; ENSMUST00000124205; ENSMUST00000125174; ENSMUST00000129825; BC156662; NM_177083.4; uc008cxh.1; uc008cxi.1	B430306N03Rik	RIKEN cDNA B430306N03 gene; Synthetic construct Mus musculus clone IMAGE:100062141, MGC:190380 RIKEN cDNA B430306N03 gene (B430306N03Rik) mRNA, encodes complete protein.	chr17	+	Multiple_Complex	48316141	48327024
TC1800001397.mm.1	8.44	7.65	0.32	0.18	1.72	0.0003	NM_134133; ENSMUST00000042710; BC012898; NM_134133.2; uc008fag.1	Smim3	small integral membrane protein 3	chr18	-	Multiple_Complex	60474191	60501983
TC0200001438.mm.1	5.83	5.06	0.31	0.37	1.71	0.011				chr2	+	NonCoding	92588859	92588887
TC0200001837.mm.1	8.41	7.64	0.5	0.33	1.71	0.0385				chr2	+	NonCoding	122044664	122045764
TC0300000873.mm.1	4.84	4.06	0.42	0.23	1.71	0.008	ENSMUST00000107276	Gm10972	predicted gene 10972 [Source:MGI Symbol;Acc:MGI:3779183]	chr3	+	Coding	94643112	94643600
TC0400000151.mm.1	6.86	6.09	0.57	0.47	1.71	0.0277				chr4	+	NonCoding	17957041	17960226
TC0400001336.mm.1	8.21	7.43	0.57	0.39	1.71	0.0072	ENSMUST00000117835	Gm12957	predicted gene 12957 [Source:MGI Symbol;Acc:MGI:3649304]	chr4	+	Multiple_Complex	119520990	119521366
TC0600000324.mm.1	7.38	6.61	0.19	0.13	1.71	7.24e-05	NM_008012; ENSMUST00000038406; ENSMUST00000133370; BC005789; NM_008012.1; OTTMUST00000035091; OTTMUST00000035092; uc009bgz.1	Akr1b8	aldo-keto reductase family 1, member B8	chr6	+	Multiple_Complex	34354119	34368463
TC0900002049.mm.1	6.56	5.78	0.52	0.2	1.71	0.0245				chr9	-	NonCoding	37329767	37334429
TC0900002616.mm.1	8.23	7.45	0.23	0.72	1.71	0.0233				chr9	-	NonCoding	71910496	71911655
TC0X00000316.mm.1	8.34	7.57	0.15	0.17	1.71	8.37e-05	NM_133990; ENSMUST00000033418; BC052425; BC059939; NM_133990.4; OTTMUST00000041683; uc009sxj.1	Il13ra1	interleukin 13 receptor, alpha 1	chrX	+	Coding	36112110	36171262
TC1400000501.mm.1	9.54	8.77	0.22	0.34	1.71	0.0006	NM_028222; ENSMUST00000067426; BC049694; NM_028222.1; uc007the.2; uc007thf.2	Cdkn3	cyclin-dependent kinase inhibitor 3	chr14	+	Coding	46760541	46771525
TC0100003168.mm.1	7.19	6.42	0.53	0.65	1.7	0.3628				chr1	-	NonCoding	138161820	138167683
TC0200000252.mm.1	6.65	5.88	0.34	0.19	1.7	0.0018	ENSMUST00000119631	Gm13312	predicted gene 13312 [Source:MGI Symbol;Acc:MGI:3651094]	chr2	+	Multiple_Complex	14672255	14672720
TC0200001427.mm.1	7.25	6.48	0.16	0.28	1.7	0.0005				chr2	+	NonCoding	92563339	92563389
TC0200003362.mm.1	10.29	9.52	0.57	0.23	1.7	0.0154	NM_013515; ENSMUST00000028241; BC003789; NM_013515.2; OTTMUST00000028766; uc008jkh.1	Stom	stomatin	chr2	-	Coding	35313985	35337009
TC0200005150.mm.1	7.46	6.7	0.42	0.15	1.7	0.0155	NM_054055; ENSMUST00000029208; ENSMUST00000109279; ENSMUST00000143136; ENSMUST00000145513; ENSMUST00000147107; BC026803; NM_054055.2; OTTMUST00000002317; OTTMUST00000040179; OTTMUST00000040180; OTTMUST00000040181; OTTMUST00000040182; uc008nxs.1; uc008nxt.1; uc012cji.1	Slc13a3	solute carrier family 13 (sodium-dependent dicarboxylate transporter), member 3	chr2	-	Multiple_Complex	165405028	165473230
TC0500002651.mm.1	11.03	10.26	0.48	0.19	1.7	0.0049	NM_001159518; NM_008048; ENSMUST00000046746; ENSMUST00000163898; BC092538; NM_001159518.1; NM_008048.3; uc008xwf.2; uc012dxr.1	Igfbp7	insulin-like growth factor binding protein 7	chr5	-	Coding	77349240	77408045
TC0M00000011.mm.1	13.83	13.06	0.55	0.28	1.7	0.0866	ENSMUST00000082411	ND3	NADH dehydrogenase subunit 3	chrM	+	Coding	9459	9806
TC1000001936.mm.1	6.21	5.44	0.15	0.32	1.7	0.0007	NM_028351; ENSMUST00000092623; BC103794; BC145929; BC145931; NM_028351.3; uc007etb.2	Rspo3	R-spondin 3; R-spondin 3 homolog (Xenopus laevis)	chr10	-	Coding	29453106	29535867
TC1900001655.mm.1	6.11	5.35	0.47	0.59	1.7	0.0304				chr19	-	NonCoding	50579027	50581272
TC0100000520.mm.1	5.73	4.97	0.46	0.37	1.69	0.0287	ENSMUST00000082678	Gm26457	predicted gene, 26457 [Source:MGI Symbol;Acc:MGI:5456234]	chr1	+	Small_RNA	63178677	63178754
TC0200001428.mm.1	5.57	4.81	0.3	0.67	1.69	0.0506				chr2	+	NonCoding	92569301	92569330
TC0300001175.mm.1	8.17	7.41	2.04	2.66	1.69	0.918	NR_030469	Mir669b	microRNA 669b	chr3	+	Multiple_Complex	114863253	115027151
TC0400002815.mm.1	5.74	4.98	0.48	0.09	1.69	0.0051				chr4	-	NonCoding	64003006	64005434
TC0400002979.mm.1	9.03	8.28	0.21	0.26	1.69	0.0007	ENSMUST00000122073	Gm12551	predicted gene 12551 [Source:MGI Symbol;Acc:MGI:3651664]	chr4	-	Pseudogene	86627075	86631251
TC0400003792.mm.1	7.06	6.31	0.4	0.11	1.69	0.0018	NM_009777; ENSMUST00000046384; BC067001; NM_009777.2; OTTMUST00000022610; uc008vip.2	C1qb	complement component 1, q subcomponent, beta polypeptide	chr4	-	Coding	136880129	136886187
TC0500000077.mm.1	6	5.24	0.54	0.18	1.69	0.0066	ENSMUST00000167566; ENSMUST00000178158	Gm8926	predicted gene 8926 [Source:MGI Symbol;Acc:MGI:3779823]	chr5	+	Coding	11770548	11775300
TC0X00000685.mm.1	11.55	10.79	0.83	0.38	1.69	0.019	NM_007542; ENSMUST00000033741; ENSMUST00000130873; ENSMUST00000133394; ENSMUST00000140803; ENSMUST00000141945; ENSMUST00000155231; ENSMUST00000169489; ENSMUST00000183174; BC005452; BC019502; BC052857; NM_007542.4; OTTMUST00000042857; OTTMUST00000043450; OTTMUST00000043451; OTTMUST00000043453; OTTMUST00000043454; OTTMUST00000114643; OTTMUST00000114644; uc009tlw.2; uc009tlx.2; uc012hkf.1	Bgn	biglycan	chrX	+	Multiple_Complex	73483602	73495936
TC1100002067.mm.1	7.33	6.58	0.32	0.83	1.69	0.0773				chr11	+	NonCoding	121456921	121458558
TC1300000087.mm.1	11.26	10.5	0.29	0.45	1.69	0.0627	NM_010917; ENSMUST00000005532; BC131669; NM_010917.2; uc007pmf.2; uc007pmg.2	Nid1	nidogen 1	chr13	+	Coding	13437602	13512275
TC1800000913.mm.1	9.07	8.31	0.2	0.34	1.69	0.0017				chr18	+	NonCoding	89836019	89839510
TC1800001315.mm.1	7.59	6.84	0.33	0.25	1.69	0.0023				chr18	-	NonCoding	47325184	47325916
TC0200001448.mm.1	7.42	6.67	0.23	0.19	1.68	0.0007	NM_001025246; ENSMUST00000090554; ENSMUST00000111266; ENSMUST00000127173; ENSMUST00000132182; ENSMUST00000140172; ENSMUST00000143164; ENSMUST00000147377; ENSMUST00000150462; BC048398; BC098206; NM_001025246.1; OTTMUST00000034469; OTTMUST00000034470; OTTMUST00000034480; OTTMUST00000034481; OTTMUST00000034482; OTTMUST00000034483; OTTMUST00000034484; uc008lfq.1; uc008lfr.1; uc008lfs.1	Trp53i11	transformation related protein 53 inducible protein 11	chr2	+	Multiple_Complex	93187548	93201759
TC0200003830.mm.1	7.52	6.77	0.24	0.27	1.68	0.0006	NM_001009978; NM_001009979; NM_001159582; NM_016744; ENSMUST00000090756; ENSMUST00000102651; ENSMUST00000102652; ENSMUST00000102653; ENSMUST00000102654; ENSMUST00000102655; ENSMUST00000125887; ENSMUST00000134739; ENSMUST00000146076; ENSMUST00000183775; BC090628; NM_001009978.1; NM_001009979.1; NM_001159582.1; NM_016744.4; OTTMUST00000032198; OTTMUST00000032199; OTTMUST00000032200; OTTMUST00000032…	Pde1a	phosphodiesterase 1A, calmodulin-dependent	chr2	-	Multiple_Complex	79834453	80129458
TC0600000650.mm.1	7.5	6.75	0.52	0.41	1.68	0.0239	NM_030024; ENSMUST00000059138; BC132416; BC138757; NM_030024.2; uc009bzu.1	Prr15	proline rich 15	chr6	+	Coding	54327012	54330200
TC0600003536.mm.1	6.05	5.3	0.65	0.34	1.68	0.0612	NM_001204239; NM_001204253; NM_019985; ENSMUST00000032262; ENSMUST00000112079; ENSMUST00000112081; BC064054; NM_001204239.1; NM_001204253.1; NM_019985.3; OTTMUST00000066730; OTTMUST00000066731; OTTMUST00000066732; uc009efo.2; uc009efp.2; uc009efq.2	Clec1b	C-type lectin domain family 1, member b	chr6	+	Coding	129397297	129405413
TC0900002259.mm.1	7.64	6.89	0.36	0.44	1.68	0.1518	ENSMUST00000178565	Gm25633	predicted gene, 25633 [Source:MGI Symbol;Acc:MGI:5455410]	chr9	-	Small_RNA	49825869	49825975
TC0X00001511.mm.1	9.94	9.19	0.13	0.31	1.68	0.0009	OTTMUST00000046111	Rps12-ps7	ribosomal protein S12, pseudogene 7	chrX	+	Pseudogene	151165725	151166109
TC1000000759.mm.1	8.01	7.26	0.57	0.35	1.68	0.1315	NM_008404; ENSMUST00000000299; ENSMUST00000130059; ENSMUST00000131023; ENSMUST00000153541; ENSMUST00000156644; BC145644; NM_008404.4; OTTMUST00000047620; OTTMUST00000047652; OTTMUST00000047653; OTTMUST00000047654; OTTMUST00000047655; uc007fvv.1; uc007fvw.1; uc011xhe.1; uc011xhf.1	Itgb2	integrin beta 2	chr10	+	Coding	77530252	77565708
TC1000001840.mm.1	5.81	5.06	0.41	0.36	1.68	0.0445	NM_001198914; NM_010848; ENSMUST00000020158; BC011513; NM_001198914.1; NM_010848.3; uc007eog.1; uc007eoh.1; uc007eoi.1; uc011xbd.1	Myb	myeloblastosis oncogene	chr10	-	Multiple_Complex	21124930	21160984
TC1100000095.mm.1	7.67	6.93	0.4	0.51	1.68	0.0056	ENSMUST00000184154	Mir7651	microRNA 7651 [Source:MGI Symbol;Acc:MGI:5531046]	chr11	+	Precursor_microRNA	6401630	6401693
TC1200000499.mm.1	6.91	6.16	0.66	0.37	1.68	0.0916	ENSMUST00000083298	Gm22973	predicted gene, 22973 [Source:MGI Symbol;Acc:MGI:5452750]	chr12	+	Small_RNA	59040335	59040525
TC1400000976.mm.1	6.96	6.21	0.16	0.06	1.68	9e-06	NM_033325; NR_105915; BC086801; NM_033325.2; OTTMUST00000117113; OTTMUST00000117114; XM_003688934.1; uc007umn.3; uc007umo.2	Loxl2; Mir6950; Gm21451	lysyl oxidase-like 2; microRNA 6950; predicted gene, 21451	chr14	+	Multiple_Complex	69390793	69695834
TC0100001632.mm.1	7.07	6.33	0.48	0.3	1.67	0.0586	NM_175026; ENSMUST00000056071; BC096384; BC107378; BC107379; NM_175026.3; uc007drr.2; uc011wwu.1	Pyhin1	pyrin and HIN domain family, member 1	chr1	+	Coding	173630859	173647928
TC0300001291.mm.1	7.16	6.41	0.32	0.27	1.67	0.0062	ENSMUST00000157912	Gm23279	predicted gene, 23279 [Source:MGI Symbol;Acc:MGI:5453056]	chr3	+	Ribosomal	127731594	127731690
TC0400000051.mm.1	10.59	9.85	0.38	0.43	1.67	0.0086				chr4	+	NonCoding	8393516	8396644
TC0700003480.mm.1	7.7	6.96	0.17	0.18	1.67	0.0001				chr7	-	NonCoding	71282283	71287492
TC1100002909.mm.1	7.41	6.67	0.63	0.48	1.67	0.048	NM_026183; ENSMUST00000010267; ENSMUST00000131723; ENSMUST00000147583; ENSMUST00000148671; NM_026183.5; OTTMUST00000012942; OTTMUST00000012943; OTTMUST00000012944; OTTMUST00000012945; uc007jhh.2; uc007jhi.2	Slc47a1	solute carrier family 47, member 1	chr11	-	Multiple_Complex	61343400	61378345
TC1200000203.mm.1	5.93	5.19	0.55	0.29	1.67	0.0499	NM_009104; ENSMUST00000020980; ENSMUST00000147789; ENSMUST00000153058; ENSMUST00000154588; BC085136; NM_009104.2; OTTMUST00000068102; OTTMUST00000068103; OTTMUST00000068104; OTTMUST00000068105; uc007ner.2	Rrm2	ribonucleotide reductase M2	chr12	+	Multiple_Complex	24708241	24714146
TC1200002298.mm.1	10.39	9.65	0.6	0.57	1.67	0.1809				chr12	-	NonCoding	104925502	104926142
TC1400001987.mm.1	16.64	15.91	0.48	0.43	1.67	0.2541	NR_002142; NR_002142.2; uc029six.1	Rpph1	ribonuclease P RNA component H1	chr14	-	NonCoding	50807447	50807771
TC1400002139.mm.1	6.98	6.24	0.56	0.2	1.67	0.0323	NM_008125; ENSMUST00000055698; BC013634; BC051437; NM_008125.3; OTTMUST00000088021; uc007ucx.2	Gjb2	gap junction protein, beta 2	chr14	-	Coding	57098600	57104702
TC1600000184.mm.1	6.05	5.32	0.29	0.36	1.67	0.0119	NM_011415; ENSMUST00000023356; BC062164; NM_011415.2; uc007yhm.1	Snai2	snail family zinc finger 2; snail homolog 2 (Drosophila)	chr16	+	Coding	14705852	14709395
TC0200001084.mm.1	7.24	6.51	0.15	0.04	1.66	1.18e-05	ENSMUST00000118445	Gm13640	predicted gene 13640 [Source:MGI Symbol;Acc:MGI:3652044]	chr2	+	Multiple_Complex	73809162	73809425
TC0200004293.mm.1	4.93	4.2	0.53	0.05	1.66	0.0023	ENSMUST00000121126	Gm13913	predicted gene 13913 [Source:MGI Symbol;Acc:MGI:3650987]	chr2	-	Multiple_Complex	108578130	108578389
TC0200004537.mm.1	6.72	5.99	0.5	0.57	1.66	0.1517	NM_001080944; ENSMUST00000040128; ENSMUST00000040149; ENSMUST00000129187; ENSMUST00000134977; ENSMUST00000147517; NM_001080944.3; OTTMUST00000037414; OTTMUST00000037415; OTTMUST00000037416; OTTMUST00000037417; OTTMUST00000037418; uc008mdm.2; uc008mdn.2; uc008mdo.2; uc008mdp.1	Atp8b4	ATPase, class I, type 8B, member 4	chr2	-	Multiple_Complex	126320973	126500674
TC0300002359.mm.1	10.01	9.27	0.82	0.14	1.66	0.0806	ENSMUST00000083111	Gm24046	predicted gene, 24046 [Source:MGI Symbol;Acc:MGI:5453823]	chr3	-	Small_RNA	89967999	89968163
TC0300002385.mm.1	6.07	5.33	0.51	0.22	1.66	0.011	XR_140610.1	LOC100862387	PREDICTED: uncharacterized LOC100862387 (LOC100862387), miscRNA.	chr3	-	NonCoding	92206427	92219874
TC0600002021.mm.1	6.36	5.64	0.22	0.33	1.66	0.0133				chr6	-	NonCoding	31553827	31555006
TC0600003068.mm.1	5.56	4.83	0.68	0.45	1.66	0.2318	ENSMUST00000162608; ENSMUST00000162980; OTTMUST00000087711; OTTMUST00000087716	Gm16556; RP24-483K3.7	predicted gene 16556 [Source:MGI Symbol;Acc:MGI:4414976]; novel transcript	chr6	-	NonCoding	122560044	122570849
TC0900001232.mm.1	9.07	8.34	0.68	0.19	1.66	0.0319	NM_011254; ENSMUST00000052068; BC018254; BC091751; NM_011254.5; uc009rdj.1	Rbp1	retinol binding protein 1, cellular	chr9	+	Coding	98422961	98446551
TC0X00001501.mm.1	8.75	8.02	0.78	0.82	1.66	0.3642	NM_001102446; NM_009653; ENSMUST00000066337; ENSMUST00000112715; ENSMUST00000134670; ENSMUST00000142474; BC150870; NM_001102446.1; NM_009653.3; OTTMUST00000045893; OTTMUST00000045894; OTTMUST00000045895; OTTMUST00000045896; uc009uoj.1; uc009uok.1	Alas2	aminolevulinic acid synthase 2, erythroid	chrX	+	Multiple_Complex	150547375	150570638
TC1200002653.mm.1	4.99	4.25	0.41	0.21	1.66	0.0046	ENSMUST00000103543; NCBI_Gene:100775173:presumedTranscript_1	Ighv1-74; Gm16710	immunoglobulin heavy variable V1-74 [Source:MGI Symbol;Acc:MGI:4439634]; predicted gene, 16710	chr12	-	Coding	115802648	115803080
TC1300002141.mm.1	7.92	7.19	0.17	0.35	1.66	0.0017	NM_001145801; NM_007797; ENSMUST00000021884; ENSMUST00000171347; NM_001145801.1; NM_007797.1; uc007qvt.2; uc007qvu.2	Ctla2b	cytotoxic T lymphocyte-associated protein 2 beta	chr13	-	Coding	60895351	60897447
TC1600000868.mm.1	6.55	5.82	0.9	0.56	1.66	0.7305	ENSMUST00000179255	Gm21816	predicted gene, 21816 [Source:MGI Symbol;Acc:MGI:5433980]	chr16	+	Multiple_Complex	77400847	77401208
TC1700002143.mm.1	5	4.27	0.45	0.12	1.66	0.0038				chr17	-	NonCoding	44789818	44794923
TC1900001413.mm.1	10.57	9.84	0.28	0.14	1.66	0.0022	ENSMUST00000155015	Gm8988	predicted gene 8988 [Source:MGI Symbol;Acc:MGI:3647410]	chr19	-	Multiple_Complex	33838827	33842598
TC1_GL456221_random00000002.mm.1	7.47	6.73	0.21	0.45	1.66	0.027				chr1_GL456221_random	+	Coding	32239	47294
TC0100000822.mm.1	6.64	5.93	0.31	0.21	1.65	0.0133	NM_001110192; NM_001110193; NM_010566; ENSMUST00000042275; ENSMUST00000072999; ENSMUST00000163222; ENSMUST00000163548; ENSMUST00000163576; ENSMUST00000164592; ENSMUST00000165554; ENSMUST00000167032; ENSMUST00000168783; ENSMUST00000169754; ENSMUST00000170300; BC108328; NM_001110192.1; NM_001110193.1; NM_010566.2; OTTMUST00000091932; OTTMUST00000091933; OTTMUST00000091934; OTTMUST00000091935; OTTMU…	Inpp5d	inositol polyphosphate-5-phosphatase D	chr1	+	Multiple_Complex	87620312	87720508
TC0500000079.mm.1	6.17	5.44	0.58	0.2	1.65	0.0069	NM_001177510; ENSMUST00000168329; ENSMUST00000170301; BC133658; NM_001177510.1; uc008wlv.1	4933402N22Rik	RIKEN cDNA 4933402N22 gene	chr5	+	Coding	11918043	11922821
TC0500000179.mm.1	13.07	12.35	0.2	0.13	1.65	0.0002	ENSMUST00000162128	Gm16111	predicted gene 16111 [Source:MGI Symbol;Acc:MGI:3801919]	chr5	+	Pseudogene	21889780	21890064
TC0500003050.mm.1	7.46	6.74	0.41	0.3	1.65	0.0774	NM_009151; ENSMUST00000100874; BC003874; NM_009151.3; uc008yyr.2; uc008yys.2; uc008yyt.2	Selplg	selectin, platelet (p-selectin) ligand	chr5	-	Multiple_Complex	113817798	113830501
TC0600001385.mm.1	7.04	6.31	0.55	0.79	1.65	0.4283				chr6	+	NonCoding	122530153	122530703
TC0800002379.mm.1	6.37	5.65	0.34	0.43	1.65	0.0674				chr8	-	NonCoding	69987623	69989326
TC0X00003050.mm.1	10.82	10.09	0.18	0.22	1.65	0.0004	XM_003085291.1	Gm14989	predicted gene 14989	chrX	-	Multiple_Complex	138085607	138085813
TC1000001693.mm.1	6.04	5.32	0.38	0.44	1.65	0.0163				chr10	-	NonCoding	6932898	6934224
TC1100004153.mm.1	8.23	7.5	0.66	0.22	1.65	0.103	ENSMUST00000157494	Gm24060	predicted gene, 24060 [Source:MGI Symbol;Acc:MGI:5453837]	chr11	-	Small_RNA	118180941	118181035
TC1300000445.mm.1	8.27	7.55	0.4	0.43	1.65	0.025	NM_007556; ENSMUST00000171970; BC138593; BC138595; NM_007556.2; uc007qdp.1	Bmp6	bone morphogenetic protein 6	chr13	+	Coding	38345716	38499728
TC1300002159.mm.1	11.52	10.8	0.31	0.36	1.65	0.0037				chr13	-	NonCoding	62083147	62296170
TC1400001868.mm.1	9.04	8.31	0.82	0.76	1.65	0.1291	NM_007894; ENSMUST00000100691; ENSMUST00000179200; BC117060; NM_007894.2; OTTMUST00000087934; uc007tdd.2	Ear1	eosinophil-associated, ribonuclease A family, member 1	chr14	-	Coding	43818765	43875517
TC1500001089.mm.1	9.45	8.73	0.61	0.27	1.65	0.023	NM_008344; ENSMUST00000023807; BC012723; NM_008344.3; OTTMUST00000089026; uc011zzz.1	Igfbp6	insulin-like growth factor binding protein 6	chr15	+	Coding	102144186	102149512
TC1800001252.mm.1	6.98	6.26	0.39	0.16	1.65	0.0027	NM_001033426; ENSMUST00000097591; BC147102; BC147103; NM_001033426.2; uc008etj.1	Grxcr2	glutaredoxin, cysteine rich 2	chr18	-	Coding	41986201	41999049
TC1900000355.mm.1	7.17	6.45	0.98	0.55	1.65	0.0426				chr19	+	NonCoding	22092690	22095063
TC0100000173.mm.1	12.2	11.48	0.33	0.32	1.64	0.0026				chr1	+	NonCoding	25015304	25019622
TC0100003506.mm.1	9.01	8.3	0.4	0.37	1.64	0.0073	NM_022563; ENSMUST00000027985; ENSMUST00000170800; BC138826; BC138827; NM_022563.2; uc007dlu.2; uc011wvr.1	Ddr2	discoidin domain receptor family, member 2	chr1	-	Multiple_Complex	169972280	170110730
TC0200000352.mm.1	7.08	6.37	0.42	0.35	1.64	0.0894	NM_019456; ENSMUST00000014290; ENSMUST00000131195; ENSMUST00000132993; ENSMUST00000148315; BC023110; NM_019456.2; OTTMUST00000026985; OTTMUST00000026986; OTTMUST00000026987; OTTMUST00000040191; uc008inl.2; uc008inm.2; uc008inn.2; uc008ino.2	Apbb1ip	amyloid beta (A4) precursor protein-binding, family B, member 1 interacting protein	chr2	+	Multiple_Complex	22774094	22875653
TC0200002158.mm.1	4.98	4.27	0.5	0.32	1.64	0.0198				chr2	+	NonCoding	145229823	145231204
TC0200004602.mm.1	5.86	5.15	0.39	0.19	1.64	0.0007	NM_008361; ENSMUST00000028881; ENSMUST00000141979; ENSMUST00000155994; BC011437; NM_008361.3; OTTMUST00000036830; OTTMUST00000036831; OTTMUST00000036832; uc008mhv.1; uc008mht.1; uc008mhu.1; uc012cdt.1	Il1b	interleukin 1 beta; interleukin 1 beta (Il1b), mRNA.	chr2	-	Multiple_Complex	129364570	129371139
TC0300000710.mm.1	6.44	5.73	0.43	0.29	1.64	0.0114	NM_007759; ENSMUST00000005019; ENSMUST00000163040; BC018397; NM_007759.2; OTTMUST00000067255; OTTMUST00000067256; uc008ptk.1	Crabp2	cellular retinoic acid binding protein II	chr3	+	Multiple_Complex	87948666	87953376
TC0300000941.mm.1	10.68	9.96	0.75	0.2	1.64	0.027	ENSMUST00000083374	Gm24136	predicted gene, 24136 [Source:MGI Symbol;Acc:MGI:5453913]	chr3	+	Small_RNA	96422733	96422897
TC0300002969.mm.1	5.5	4.79	0.57	0.22	1.64	0.0391	ENSMUST00000157151	Gm22322	predicted gene, 22322 [Source:MGI Symbol;Acc:MGI:5452099]	chr3	-	Small_RNA	132787225	132787335
TC0500001948.mm.1	5.69	4.98	0.46	0.21	1.64	0.0033	ENSMUST00000081735; ENSMUST00000088625	Gm5152	predicted gene 5152 [Source:MGI Symbol;Acc:MGI:3643407]	chr5	-	Coding	10242041	10246526
TC0600000599.mm.1	5.99	5.27	0.79	0.65	1.64	0.3653	ENSMUST00000184470	Mir6371	microRNA 6371 [Source:MGI Symbol;Acc:MGI:5530758]	chr6	+	Precursor_microRNA	50572398	50572508
TC1000000703.mm.1	4.17	3.46	0.29	0.26	1.64	0.0263				chr10	+	NonCoding	73922294	73924809
TC1100001241.mm.1	6.57	5.85	0.45	0.52	1.64	0.1445	NM_011410; ENSMUST00000000208; ENSMUST00000167596; BC044865; BC150770; NM_011410.2; OTTMUST00000001790; uc007koj.1; uc011ybc.1; uc011ybd.1	Slfn4	schlafen 4	chr11	+	Coding	83175186	83190221
TC1100002497.mm.1	7.3	6.58	0.44	0.22	1.64	0.0357	NM_033374; ENSMUST00000093193; ENSMUST00000101364; ENSMUST00000101365; ENSMUST00000127846; ENSMUST00000143540; ENSMUST00000154178; ENSMUST00000157036; uc029rle.1; uc029rlf.1; uc029rlg.1	Dock2	dedicator of cyto-kinesis 2; dedicator of cyto-kinesis 2 (Dock2), mRNA.	chr11	-	Multiple_Complex	34226815	34783905
TC1200002564.mm.1	5.2	4.48	0.3	0.23	1.64	0.0042	NCBI_Gene:641178:presumedTranscript_1	Ighv5-9-1	immunoglobulin heavy variable 5-9-1	chr12	-	Coding	113736111	113736570
TC1500000804.mm.1	6.98	6.26	0.56	0.23	1.64	0.0174	NM_010180; ENSMUST00000057410; ENSMUST00000109432; ENSMUST00000160798; BC007140; NM_010180.2; OTTMUST00000075912; OTTMUST00000075913; OTTMUST00000075947; uc007xdb.2; uc011zxk.1	Fbln1	fibulin 1	chr15	+	Multiple_Complex	85205949	85286535
TC1600001094.mm.1	10.25	9.54	0.21	0.25	1.64	0.0008				chr16	+	NonCoding	98010113	98011504
TC0100002337.mm.1	8.44	7.73	0.34	0.14	1.63	0.0021	NM_133810; ENSMUST00000027263; BC006579; NM_133810.3; OTTMUST00000050819; uc007azj.2	Stk17b	serine/threonine kinase 17b (apoptosis-inducing)	chr1	-	Multiple_Complex	53755506	53785224
TC0100003807.mm.1	6.93	6.22	0.43	0.39	1.63	0.1178				chr1	-	NonCoding	191373541	191376771
TC0200003866.mm.1	6.64	5.93	0.35	0.09	1.63	0.0033	NM_001177319; NM_001177320; NM_011576; ENSMUST00000028487; ENSMUST00000090732; ENSMUST00000111711; ENSMUST00000111714; ENSMUST00000111717; ENSMUST00000111718; ENSMUST00000111722; ENSMUST00000125677; ENSMUST00000144775; ENSMUST00000150261; BC036146; NM_001177319.1; NM_001177320.1; NM_011576.1; OTTMUST00000032382; OTTMUST00000032383; OTTMUST00000032384; OTTMUST00000032385; OTTMUST00000032386; OTTMU…	Tfpi	tissue factor pathway inhibitor	chr2	-	Multiple_Complex	84432855	84476775
TC0300002283.mm.1	5.15	4.45	0.25	0.33	1.63	0.0055				chr3	-	NonCoding	87249309	87250205
TC0500000335.mm.1	7.03	6.33	0.52	0.21	1.63	0.0122				chr5	+	NonCoding	32136916	32139644
TC0500002118.mm.1	6.26	5.56	0.24	0.06	1.63	0.0006	ENSMUST00000178487; XM_003688809.1	Gm21698	predicted gene, 21698	chr5	-	Coding	25984150	25988579
TC1000002243.mm.1	6.46	5.75	0.47	0.51	1.63	0.0712				chr10	-	NonCoding	61440943	61442413
TC1100001111.mm.1	5.75	5.04	0.22	0.12	1.63	0.0002	NM_010484; ENSMUST00000021195; ENSMUST00000108402; ENSMUST00000129572; ENSMUST00000137819; BC108978; BC108979; NM_010484.2; OTTMUST00000014089; OTTMUST00000014090; OTTMUST00000014091; OTTMUST00000014092; uc007kgf.2	Slc6a4	solute carrier family 6 (neurotransmitter transporter, serotonin), member 4	chr11	+	Multiple_Complex	76998597	77032343
TC1100003289.mm.1	15.74	15.04	0.29	0.51	1.63	0.0042	NR_037682; NR_037682.1; uc011yaf.1	Snord42a	small nucleolar RNA, C/D box 42A	chr11	-	Small_RNA	78181299	78181363
TC1100004241.mm.1	6.32	5.61	0.4	0.15	1.63	0.0057	NM_026907; ENSMUST00000039309; ENSMUST00000081499; ENSMUST00000130786; ENSMUST00000132117; ENSMUST00000150577; ENSMUST00000168459; ENSMUST00000170381; BC010805; BC020159; NM_026907.3; OTTMUST00000009442; OTTMUST00000009443; OTTMUST00000009444; OTTMUST00000009445; OTTMUST00000009446; uc007mvd.1; uc011yjj.1	Sectm1b	secreted and transmembrane 1B	chr11	-	Multiple_Complex	121053423	121063569
TC1500001916.mm.1	6.86	6.15	0.14	0.46	1.63	0.0087				chr15	-	NonCoding	81173359	81175478
TC1600001812.mm.1	4.87	4.17	0.65	0.54	1.63	0.3569				chr16	-	NonCoding	59728103	59730581
TC0200002707.mm.1	5.46	4.76	1.56	0.59	1.62	0.3064				chr2	+	NonCoding	174458492	174459356
TC0200003013.mm.1	4.36	3.66	0.33	0.1	1.62	0.0103				chr2	-	NonCoding	17032570	17035143
TC0400000154.mm.1	7.33	6.63	0.52	0.23	1.62	0.0128				chr4	+	NonCoding	18122988	18125377
TC0500002114.mm.1	5.85	5.15	0.19	0.29	1.62	0.0142				chr5	-	Coding	25923498	25926215
TC0600001237.mm.1	13.4	12.71	0.65	0.14	1.62	0.1674	ENSMUST00000117265	Gm6134	predicted pseudogene 6134 [Source:MGI Symbol;Acc:MGI:3648731]	chr6	+	Pseudogene	112976213	112976383
TC0600001532.mm.1	7.32	6.63	0.51	0.3	1.62	0.0173	NM_177686; ENSMUST00000065289; ENSMUST00000133756; ENSMUST00000147106; ENSMUST00000151671; BC094904; NM_177686.4; OTTMUST00000066725; OTTMUST00000066726; OTTMUST00000066727; OTTMUST00000066728; uc009efl.2	Clec12a	C-type lectin domain family 12, member a	chr6	+	Multiple_Complex	129342691	129365303
TC0600001799.mm.1	7.86	7.16	0.49	0.54	1.62	0.1395	XR_141484.1	LOC100862129	PREDICTED: uncharacterized LOC100862129 (LOC100862129), miscRNA.	chr6	-	NonCoding	4540517	4548023
TC0700002696.mm.1	5.19	4.49	0.27	0.06	1.62	0.002	NM_011756; ENSMUST00000051241; BC021391; NM_011756.4; OTTMUST00000049971; uc009fys.1; uc029wef.1	Zfp36	zinc finger protein 36	chr7	-	Coding	28376784	28379255
TC0800000819.mm.1	10.62	9.93	0.3	0.3	1.62	0.0026				chr8	+	NonCoding	72225103	72237483
TC0900000950.mm.1	7.06	6.37	0.51	0.28	1.62	0.044	NM_009022; ENSMUST00000034723; BC075704; NM_009022.4; OTTMUST00000049811; uc009qox.2	Aldh1a2	aldehyde dehydrogenase family 1, subfamily A2	chr9	+	Coding	71215789	71296243
TC0900002534.mm.1	5.87	5.17	0.42	0.23	1.62	0.062				chr9	-	NonCoding	66883616	66885868
TC0900003344.mm.1	10.77	10.07	0.6	0.27	1.62	0.0151	NM_133977; ENSMUST00000035158; ENSMUST00000112503; ENSMUST00000112645; ENSMUST00000126359; ENSMUST00000164377; ENSMUST00000165296; ENSMUST00000168142; ENSMUST00000170904; BC012313; BC022986; BC092046; NM_133977.2; OTTMUST00000060811; OTTMUST00000060812; OTTMUST00000060813; OTTMUST00000090280; OTTMUST00000090281; OTTMUST00000090287; OTTMUST00000090289; OTTMUST00000090290; uc009rgi.1; uc009rgj.1	Trf	transferrin	chr9	-	Multiple_Complex	103204001	103230444
TC1000000346.mm.1	9.03	8.34	0.13	0.26	1.62	0.0003	NR_002842.1	Rnu3a	U3A small nuclear RNA	chr10	+	Multiple_Complex	40258467	40258680
TC1100000081.mm.1	7.79	7.1	0.56	0.24	1.62	0.0276	NM_009636; ENSMUST00000102923; ENSMUST00000109829; ENSMUST00000138103; BC082577; NM_009636.2; OTTMUST00000011403; OTTMUST00000011404; OTTMUST00000011405	Aebp1	AE binding protein 1	chr11	+	Multiple_Complex	5861866	5872225
TC1100001897.mm.1	9.79	9.09	0.16	0.35	1.62	0.006				chr11	+	NonCoding	115477505	115478653
TC1300001562.mm.1	14.28	13.59	0.63	0.47	1.62	0.2246	NM_178184; ENSMUST00000091751; NM_178184.1; OTTMUST00000001015	Hist1h2an	histone cluster 1, H2an	chr13	-	Coding	21786826	21787218
TC1500002298.mm.1	5.83	5.13	0.36	0.37	1.62	0.0569	ENSMUST00000083177	Gm25141	predicted gene, 25141 [Source:MGI Symbol;Acc:MGI:5454918]	chr15	-	Small_RNA	102627779	102627885
TC1700001938.mm.1	8.74	8.05	0.24	0.3	1.62	0.0198	ENSMUST00000163360; ENSMUST00000166828; BC027314; uc008cex.1	D17H6S56E-5	DNA segment, Chr 17, human D6S56E 5	chr17	-	Coding	34996736	35000958
TC0100000596.mm.1	9.73	9.05	0.67	0.46	1.61	0.0404	ENSMUST00000178786	Gm25360	predicted gene, 25360 [Source:MGI Symbol;Acc:MGI:5455137]	chr1	+	Small_RNA	72226240	72226430
TC0100000600.mm.1	10.84	10.16	0.71	0.28	1.61	0.0358	ENSMUST00000179876	Gm25939	predicted gene, 25939 [Source:MGI Symbol;Acc:MGI:5455716]	chr1	+	Small_RNA	72255008	72255198
TC0100003064.mm.1	5.67	4.99	0.13	0.23	1.61	0.0011	ENSMUST00000179174	Gm8532	predicted gene 8532 [Source:MGI Symbol;Acc:MGI:3645219]	chr1	-	Pseudogene	131632506	131632874
TC0300000683.mm.1	5.82	5.13	0.23	0.21	1.61	0.0011				chr3	+	NonCoding	86322152	86323380
TC0300000924.mm.1	7.25	6.56	0.26	0.63	1.61	0.1287				chr3	+	NonCoding	96125713	96126945
TC0300002718.mm.1	8.08	7.39	0.21	0.08	1.61	0.0002	NM_001113529; NM_001113530; NM_007778; ENSMUST00000014743; ENSMUST00000118593; ENSMUST00000120243; ENSMUST00000120654; ENSMUST00000153114; ENSMUST00000155557; ENSMUST00000156820; BC066187; BC066200; BC066205; NM_001113529.1; NM_001113530.1; NM_007778.4; OTTMUST00000065739; OTTMUST00000065740; OTTMUST00000065741; OTTMUST00000065742; OTTMUST00000065743; OTTMUST00000065744; OTTMUST00000065745; uc008…	Csf1	colony stimulating factor 1 (macrophage)	chr3	-	Multiple_Complex	107741048	107760469
TC0400002665.mm.1	11.32	10.64	0.25	0.16	1.61	0.0003	NM_013454; ENSMUST00000030010; ENSMUST00000149127; BC172713; NM_013454.3; OTTMUST00000016509; OTTMUST00000016510; uc008swu.1	Abca1	ATP-binding cassette, sub-family A (ABC1), member 1; Synthetic construct Mus musculus clone IMAGE:100069521, MGC:199423 ATP-binding cassette, sub-family A (ABC1), member 1 (Abca1) mRNA, encodes complete protein.	chr4	-	Multiple_Complex	53030787	53159895
TC0500000067.mm.1	6.05	5.36	0.48	0.23	1.61	0.0068	NR_003596; uc008wln.2	Gm6455	predicted gene 6455	chr5	+	Multiple_Complex	10865029	10870816
TC0500000074.mm.1	5.84	5.15	0.54	0.12	1.61	0.0094	ENSMUST00000164651; ENSMUST00000179375	Gm8906	predicted gene 8906 [Source:MGI Symbol;Acc:MGI:3779820]	chr5	+	Coding	11502685	11507417
TC0500000538.mm.1	7.1	6.41	0.38	0.28	1.61	0.0043				chr5	+	NonCoding	53233129	53234010
TC0800002301.mm.1	4.57	3.88	0.41	0.11	1.61	0.0039				chr8	-	NonCoding	61603586	61606722
TC0900001144.mm.1	9.68	9	0.28	0.22	1.61	0.0015	ENSMUST00000178417	Gm24463	predicted gene, 24463 [Source:MGI Symbol;Acc:MGI:5454240]	chr9	+	Small_RNA	89075336	89075407
TC0900001906.mm.1	12.54	11.85	0.35	0.24	1.61	0.0353	ENSMUST00000178676	Gm10182	predicted pseudogene 10182 [Source:MGI Symbol;Acc:MGI:3704327]	chr9	-	Multiple_Complex	22320314	22321410
TC1000000972.mm.1	9.03	8.35	0.84	0.73	1.61	0.0205				chr10	+	NonCoding	83382135	83382159
TC1100000336.mm.1	17.63	16.94	0.51	0.42	1.61	0.2588	NM_001083955; NM_008218_2; ENSMUST00000093209; ENSMUST00000142555; BC043020; BC156773; NM_008218.2; OTTMUST00000011991; OTTMUST00000068455; uc007ijk.1	Hba-a2; Hba-a1	hemoglobin alpha, adult chain 2; hemoglobin alpha, adult chain 1 (Hba-a1), mRNA.; hemoglobin alpha, adult chain 1; Synthetic construct Mus musculus clone IMAGE:100062289, MGC:190450 hemoglobin alpha, adult chain 2 (Hba-a2) mRNA, encodes complete protein.	chr11	+	Multiple_Complex	32283511	32284493
TC1100001008.mm.1	6.43	5.74	0.16	0.31	1.61	0.0054	ENSMUST00000083364	Gm26121	predicted gene, 26121 [Source:MGI Symbol;Acc:MGI:5455898]	chr11	+	Small_RNA	72881792	72881953
TC1100001162.mm.1	8.54	7.85	0.78	0.3	1.61	0.0801	NM_011707; ENSMUST00000017488; ENSMUST00000128479; ENSMUST00000146997; ENSMUST00000153628; BC012690; NM_011707.2; OTTMUST00000000458; OTTMUST00000000459; OTTMUST00000000460; OTTMUST00000000461; uc007kjk.2	Vtn	vitronectin	chr11	+	Multiple_Complex	78499091	78502325
TC1200001871.mm.1	6.72	6.03	0.35	0.13	1.61	0.0048				chr12	-	NonCoding	69619757	69623257
TC1200002511.mm.1	12.06	11.37	0.34	0.25	1.61	0.0027	NM_177290; ENSMUST00000026360; ENSMUST00000137804; ENSMUST00000151023; BC120691; BC125343; NM_177290.3; OTTMUST00000065410; OTTMUST00000065411; OTTMUST00000065412; uc007pik.1; uc007pil.1; uc007pim.1; uc011yvv.1	Itgb8	integrin beta 8	chr12	-	Multiple_Complex	119158022	119238802
TC1400001346.mm.1	7.74	7.06	0.45	0.18	1.61	0.0161	NM_145467; ENSMUST00000049681; ENSMUST00000132026; ENSMUST00000142161; BC020152; NM_145467.2; OTTMUST00000068774; OTTMUST00000068775; OTTMUST00000068776; uc007vbu.2; uc011zqq.1	Itgbl1	integrin, beta-like 1	chr14	+	Coding	123659971	123975618
TC1400002323.mm.1	8.51	7.82	0.5	0.67	1.61	0.2026	XR_141217.1	Gm10002	PREDICTED: predicted gene 10002 (Gm10002), miscRNA.	chr14	-	NonCoding	69654835	69658661
TC1700000094.mm.1	8.98	8.29	0.27	0.46	1.61	0.0102				chr17	+	NonCoding	8628561	8629330
TC1700000132.mm.1	7.27	6.58	0.69	0.59	1.61	0.2201	ENSMUST00000158900	Gm23833	predicted gene, 23833	chr17	+	NonCoding	12770631	12770882
TC1800001274.mm.1	5.36	4.68	0.3	0.18	1.61	0.0007	NM_009258; ENSMUST00000025381; BC086887	Spink1	serine peptidase inhibitor, Kazal type 1	chr18	-	Coding	43728069	43737237
TC1800001465.mm.1	5.98	5.29	0.45	0.45	1.61	0.1236				chr18	-	NonCoding	64629279	64630056
TC0100003190.mm.1	7.48	6.8	0.68	0.1	1.6	0.0088	NM_001029977; NM_001160303; NM_001160304; ENSMUST00000027612; ENSMUST00000111986; ENSMUST00000111989; BC141136; BC145444; NM_001029977.3; NM_001160303.1; NM_001160304.1; uc007cwn.2; uc007cwo.2; uc011wte.1; uc011wtf.1	Gm4788	predicted gene 4788	chr1	-	Coding	139697635	139781239
TC0200002532.mm.1	6.8	6.12	0.43	0.12	1.6	0.0377	NM_026785; ENSMUST00000001439; ENSMUST00000088248; BC147032; BC147033; NM_026785.2; OTTMUST00000002246; OTTMUST00000039373; uc008nvy.1; uc012cjd.1	Ube2c	ubiquitin-conjugating enzyme E2C	chr2	+	Coding	164769898	164778822
TC0200004117.mm.1	6.87	6.19	0.25	0.16	1.6	0.0016				chr2	-	NonCoding	91327648	91328894
TC0300002284.mm.1	5.52	4.85	0.25	0.18	1.6	0.0016	NM_030707; ENSMUST00000090986; ENSMUST00000146512; BC016551; NM_030707.3; OTTMUST00000068039; OTTMUST00000068040; uc008pry.1; uc008prz.1	Fcrls	Fc receptor-like S, scavenger receptor	chr3	-	Coding	87250758	87263738
TC0400003982.mm.1	7.64	6.95	0.72	0.44	1.6	0.2074	ENSMUST00000118441	Gm13160	predicted gene 13160 [Source:MGI Symbol;Acc:MGI:3649984]	chr4	-	Pseudogene	147086358	147086984
TC0700001151.mm.1	6.52	5.85	0.16	0.15	1.6	0.0001	NM_001285997; NM_001285998; NM_145150; ENSMUST00000047558; ENSMUST00000163812; ENSMUST00000172781; ENSMUST00000172911; ENSMUST00000173170; ENSMUST00000173824; ENSMUST00000173914; ENSMUST00000174051; ENSMUST00000174111; ENSMUST00000174172; ENSMUST00000174199; ENSMUST00000174254; ENSMUST00000174599; BC005475; NM_145150.2; OTTMUST00000096283; OTTMUST00000096284; OTTMUST00000096302; OTTMUST0000009630…	Prc1	protein regulator of cytokinesis 1; protein regulator of cytokinesis 1 (Prc1), mRNA.	chr7	+	Multiple_Complex	80294450	80316259
TC0700003940.mm.1	8.68	8	0.54	0.18	1.6	0.1069	NM_001146007; NM_175677; ENSMUST00000059037; ENSMUST00000130139; BC038937; NM_001146007.1; NM_175677.4; OTTMUST00000045997; OTTMUST00000045998; uc009iwb.2; uc009iwc.2	Trim12c	tripartite motif-containing 12C	chr7	-	Multiple_Complex	104338754	104353362
TC0700004516.mm.1	6.13	5.45	0.89	0.34	1.6	0.0958	NM_001033632; ENSMUST00000081924; BC104338; BC104339; NM_001033632.1; uc009kjd.1	Ifitm6	interferon induced transmembrane protein 6	chr7	-	Coding	141015812	141016892
TC1100000265.mm.1	6.87	6.19	0.29	0.42	1.6	0.1294	ENSMUST00000118404	Gm12713	predicted gene 12713 [Source:MGI Symbol;Acc:MGI:3649930]	chr11	+	Multiple_Complex	26409207	26410501
TC1100003379.mm.1	5.75	5.07	0.33	0.18	1.6	0.0036	NM_172796; ENSMUST00000038211; ENSMUST00000092840; ENSMUST00000138797; NM_172796.2; OTTMUST00000001797; OTTMUST00000001798; OTTMUST00000001799; uc007kob.1; uc007koc.1	Slfn9	schlafen 9	chr11	-	Coding	82979629	82991830
TC1200000751.mm.1	8.43	7.75	0.64	0.13	1.6	0.0225	NM_001146217; NM_022316; ENSMUST00000021564; ENSMUST00000110347; ENSMUST00000129362; BC031804; NM_001146217.1; NM_022316.2; OTTMUST00000085342; OTTMUST00000085343; OTTMUST00000085344; uc007obt.2; uc007obu.2	Smoc1	SPARC related modular calcium binding 1; SPARC related modular calcium binding 1	chr12	+	Multiple_Complex	81026808	81186414
TC1400000767.mm.1	13.11	12.43	0.54	0.26	1.6	0.0055	ENSMUST00000085949	Gm17428	predicted gene, 17428 [Source:MGI Symbol;Acc:MGI:4937062]	chr14	+	Coding	54976933	54977025
TC1400002479.mm.1	8.81	8.14	0.71	0.36	1.6	0.0525				chr14	-	NonCoding	78723867	78724328
TC1500000446.mm.1	4.68	4	0.31	0.28	1.6	0.0283				chr15	+	NonCoding	61163104	61165669
TC1700000441.mm.1	9.22	8.54	0.25	0.29	1.6	0.0035				chr17	+	NonCoding	27339601	27339629
TC1800001116.mm.1	9.37	8.69	0.3	0.24	1.6	0.0015	ENSMUST00000165131	Gm6665	predicted gene 6665 [Source:MGI Symbol;Acc:MGI:3643253]	chr18	-	Coding	31819862	31820413
TC1_GL456210_random00000004.mm.1	5.6	4.92	0.29	0.5	1.6	0.0474				chr1_GL456210_random	+	Coding	147792	149707
TC0100000622.mm.1	8.08	7.41	0.4	0.44	1.59	0.0335	NM_009909; ENSMUST00000027372; ENSMUST00000106899; BC051677; NM_009909.3; uc007bll.1	Cxcr2	chemokine (C-X-C motif) receptor 2	chr1	+	Coding	74153989	74161246
TC0200002503.mm.1	8.45	7.78	0.61	0.12	1.59	0.1562				chr2	+	NonCoding	164091212	164092361
TC0200002945.mm.1	6.89	6.22	0.62	0.19	1.59	0.0289	NM_010582; ENSMUST00000042290; ENSMUST00000155809; ENSMUST00000161909; BC034341; NM_010582.3; OTTMUST00000026267; OTTMUST00000026268; OTTMUST00000088745; uc008ihq.2	Itih2	inter-alpha trypsin inhibitor, heavy chain 2	chr2	-	Coding	10094591	10131396
TC0200003089.mm.1	6.57	5.91	0.26	0.26	1.59	0.0034	ENSMUST00000104384	Gm24886	predicted gene, 24886 [Source:MGI Symbol;Acc:MGI:5454663]	chr2	-	Small_RNA	21794933	21795055
TC0300002698.mm.1	5.67	5	0.2	0.25	1.59	0.0011				chr3	-	NonCoding	106903312	106907876
TC0400000288.mm.1	6.91	6.24	0.31	0.12	1.59	0.0012	NR_106198	Mir8118	microRNA 8118	chr4	+	Precursor_microRNA	33438081	33438209
TC0400001210.mm.1	5.94	5.27	0.3	0.05	1.59	0.003				chr4	+	NonCoding	114486373	114490754
TC0400001466.mm.1	10.46	9.79	0.49	0.44	1.59	0.0307	NR_106067	Mir7119	microRNA 7119	chr4	+	Precursor_microRNA	126559860	126559918
TC0500000078.mm.1	6.06	5.39	0.59	0.18	1.59	0.0111	ENSMUST00000168154	Gm6465	predicted gene 6465 [Source:MGI Symbol;Acc:MGI:3642949]	chr5	+	Coding	11845539	11850352
TC0500002116.mm.1	6.65	5.99	0.28	0.11	1.59	0.0012	NM_001281516; ENSMUST00000162387; XM_003688807.1	Gm21671	predicted gene, 21671	chr5	-	Coding	25949797	25954344
TC0600001401.mm.1	7.03	6.36	0.38	0.32	1.59	0.0174	NM_001170332; NM_001170333; NM_011999; ENSMUST00000032248; ENSMUST00000041779; ENSMUST00000159891; ENSMUST00000161365; ENSMUST00000161636; BC006623; BC075729; BC096565; NM_001170332.1; NM_001170333.1; NM_011999.4; OTTMUST00000087718; OTTMUST00000087719; OTTMUST00000087720; OTTMUST00000087721; OTTMUST00000087722; uc009dqa.1; uc009dqb.2; uc009dqc.2	Clec4a2	C-type lectin domain family 4, member a2	chr6	+	Coding	123106428	123143999
TC0600002778.mm.1	11.95	11.28	0.37	0.46	1.59	0.0113				chr6	-	NonCoding	95039797	95042894
TC0700002060.mm.1	6.35	5.68	0.21	0.41	1.59	0.0152				chr7	+	NonCoding	141637503	141639977
TC0700003593.mm.1	7.47	6.8	0.39	0.22	1.59	0.0552	NM_010194; ENSMUST00000080932; BC129919; NM_010194.2; uc009ias.1; uc009iat.1; uc012fnr.1	Fes	feline sarcoma oncogene	chr7	-	Coding	80377758	80387946
TC0700004009.mm.1	7.53	6.86	0.42	0.23	1.59	0.037	ENSMUST00000071162; XR_001627.2	Gm8995	predicted gene 8995	chr7	-	Multiple_Complex	106503886	106529208
TC0900000044.mm.1	5.34	4.68	1.69	0.24	1.59	0.06	NM_008607; ENSMUST00000015394; BC125320; BC125322; NM_008607.2; uc009ocg.2	Mmp13	matrix metallopeptidase 13	chr9	+	Coding	7272514	7283333
TC1000001314.mm.1	5.47	4.8	0.37	0.19	1.59	0.0058				chr10	+	NonCoding	112837752	112845807
TC1100003120.mm.1	6.23	5.56	0.17	0.9	1.59	0.5619	ENSMUST00000083312	Gm22297	predicted gene, 22297 [Source:MGI Symbol;Acc:MGI:5452074]	chr11	-	Small_RNA	70996539	70996644
TC1200000833.mm.1	6.18	5.5	0.32	0.07	1.59	0.0061	NM_010234; ENSMUST00000021674; ENSMUST00000134311; ENSMUST00000136122; ENSMUST00000140525; BC029814; NM_010234.2; OTTMUST00000047265; OTTMUST00000047266; OTTMUST00000047267; OTTMUST00000047268; uc007oha.2	Fos	FBJ osteosarcoma oncogene	chr12	+	Multiple_Complex	85473890	85477273
TC1300000913.mm.1	7.14	6.47	0.19	0.18	1.59	0.0012				chr13	+	NonCoding	75717035	75720629
TC1400000044.mm.1	10.31	9.64	0.26	0.1	1.59	0.0038	ENSMUST00000177813	Gm3348	predicted gene 3348 [Source:MGI Symbol;Acc:MGI:3781526]	chr14	+	Pseudogene	5385805	5386651
TC1700000168.mm.1	9.98	9.31	0.42	0.36	1.59	0.0385	NM_022315; ENSMUST00000024660; BC019527; NM_022315.2; uc008amw.2; uc008amx.2; uc008amy.2; uc008ana.2	Smoc2	SPARC related modular calcium binding 2; SPARC related modular calcium binding 2 (Smoc2), mRNA.	chr17	+	Multiple_Complex	14279506	14404790
TC1900001327.mm.1	5.72	5.05	0.29	0.19	1.59	0.0033				chr19	-	NonCoding	28632857	28635373
TC0100001424.mm.1	6.39	5.73	0.46	0.32	1.58	0.097	ENSMUST00000121352	Gm15428	predicted pseudogene 15428 [Source:MGI Symbol;Acc:MGI:3642670]	chr1	+	Multiple_Complex	156793512	156793844
TC0100003593.mm.1	7.67	7.01	0.5	0.22	1.58	0.0212	NM_001204910; ENSMUST00000042610; ENSMUST00000127730; BC150711; NM_001204910.1; uc007dru.3; uc011www.2	AI607873	expressed sequence AI607873	chr1	-	Coding	173723427	173741809
TC0100003888.mm.1	7.53	6.87	0.34	0.22	1.58	0.0026	NM_008329; ENSMUST00000111214; NM_008329.2; OTTMUST00000085571; uc007drv.1	Ifi204	interferon activated gene 204	chr1	-	Coding	173747293	173766919
TC0200000741.mm.1	7.25	6.6	0.4	0.22	1.58	0.0293	NM_001025377; NM_153820; ENSMUST00000055776; ENSMUST00000112822; ENSMUST00000112824; ENSMUST00000128630; ENSMUST00000140528; BC024887; BC034881; NM_001025377.1; NM_153820.3; OTTMUST00000029352; OTTMUST00000029353; OTTMUST00000029354; OTTMUST00000029355; OTTMUST00000029356; uc008jov.1; uc008jow.1; uc008jox.1	Arhgap15	Rho GTPase activating protein 15 (Arhgap15), transcript variant 2, mRNA.; Rho GTPase activating protein 15	chr2	+	Multiple_Complex	43748824	44395953
TC0200000929.mm.1	8.46	7.8	0.82	0.33	1.58	0.0487	NM_001242378; NM_001242379; NM_001242380; NM_001242381; NM_001242382; NM_001242383; NM_033552; ENSMUST00000054484; ENSMUST00000102735; ENSMUST00000112480; ENSMUST00000147917; ENSMUST00000149527; ENSMUST00000155219; ENSMUST00000156534; BC039226; NM_001242378.1; NM_001242379.1; NM_001242380.1; NM_001242381.1; NM_001242382.1; NM_001242383.1; NM_033552.3; OTTMUST00000030426; OTTMUST00000030427; OTTMU…	Slc4a10	solute carrier family 4, sodium bicarbonate cotransporter-like, member 10	chr2	+	Multiple_Complex	62046462	62326743
TC0400000718.mm.1	5.95	5.29	0.22	0.16	1.58	0.0044	NM_008768; ENSMUST00000030044; BC012725; NM_008768.1; OTTMUST00000000781; uc008tfx.1; uc008tfy.1	Orm1	orosomucoid 1	chr4	+	Coding	63344560	63348163
TC0400002425.mm.1	9.62	8.96	0.74	0.29	1.58	0.0364	ENSMUST00000083410	Gm25581	predicted gene, 25581 [Source:MGI Symbol;Acc:MGI:5455358]	chr4	-	Small_RNA	39259631	39259794
TC0500000119.mm.1	6.29	5.63	0.58	0.3	1.58	0.0652				chr5	+	NonCoding	16160052	16162712
TC0500002904.mm.1	10.7	10.04	0.27	0.23	1.58	0.0039	ENSMUST00000177644; OTTMUST00000065229; XM_001478495.2	Rps15a-ps5	ribosomal protein S15A, pseudogene 5	chr5	-	Pseudogene	105797287	105797743
TC0600002422.mm.1	8.6	7.94	0.19	0.19	1.58	0.0011	NM_007836; ENSMUST00000043098; ENSMUST00000126194; ENSMUST00000128617; ENSMUST00000151958; ENSMUST00000155041; BC011141; NM_007836.1; OTTMUST00000055990; OTTMUST00000055991; OTTMUST00000055992; OTTMUST00000055993; OTTMUST00000055994; uc009cfc.1	Gadd45a	growth arrest and DNA-damage-inducible 45 alpha	chr6	-	Multiple_Complex	67035096	67037457
TC0700004242.mm.1	6.69	6.03	0.34	0.21	1.58	0.0048	ENSMUST00000122535	Gm23788	predicted gene, 23788 [Source:MGI Symbol;Acc:MGI:5453565]	chr7	-	Small_RNA	123942104	123942209
TC0800002037.mm.1	5.29	4.63	0.54	0.43	1.58	0.0771				chr8	-	NonCoding	34820851	34821467
TC0M00000012.mm.1	13.96	13.3	0.34	0.22	1.58	0.0085	ENSMUST00000082412	mt-Tr	mitochondrially encoded tRNA arginine [Source:MGI Symbol;Acc:MGI:102476]	chrM	+	tRNA	9808	9875
TC1100003488.mm.1	5.49	4.84	0.49	0.19	1.58	0.0277	NM_007946; ENSMUST00000049768; ENSMUST00000125590; BC160343; NM_007946.2; OTTMUST00000002800; OTTMUST00000002801; uc007kuw.1	Epx	eosinophil peroxidase; Synthetic construct Mus musculus clone IMAGE:100064087, MGC:193458 eosinophil peroxidase (Epx) mRNA, encodes complete protein.	chr11	-	Multiple_Complex	87863998	87875536
TC1300000245.mm.1	13.17	12.52	0.6	0.46	1.58	0.2155	NM_175661; ENSMUST00000073261; BC125011; NM_175661.1; OTTMUST00000001156	Hist1h2af	histone cluster 1, H2af	chr13	+	Coding	23533906	23534304
TC1300001764.mm.1	6.63	5.97	0.36	0.1	1.58	0.0026	NM_173051; ENSMUST00000021834; ENSMUST00000126501; BC104332; NM_173051.2; OTTMUST00000001327; OTTMUST00000001328; uc007pzw.2	Serpinb1c	serine (or cysteine) peptidase inhibitor, clade B, member 1c	chr13	-	Coding	32881397	32898161
TC1400000049.mm.1	10.31	9.65	0.26	0.12	1.58	0.0054	ENSMUST00000168753	Gm3170	predicted gene 3170 [Source:MGI Symbol;Acc:MGI:3781349]	chr14	+	Pseudogene	5738334	5739177
TC1400000578.mm.1	8.26	7.59	0.25	0.11	1.58	0.0005	NM_001161731; NM_007447; NM_021472; NM_201239; ENSMUST00000022428; ENSMUST00000069011; ENSMUST00000169895; ENSMUST00000171688; BC005569; BC055355; BC061105; BC066843; NM_001161731.2; NM_007447.3; NM_021472.4; NM_201239.3; uc007tml.2; uc007tmm.2; uc007tmn.2; uc007tmo.2	Ang; Rnase4	angiogenin, ribonuclease, RNase A family, 5; ribonuclease, RNase A family 4	chr14	+	Coding	51091077	51106151
TC1400000734.mm.1	7.38	6.71	0.34	0.31	1.58	0.0226	NCBI_Gene:100124360:presumedTranscript_1	Traj29	T cell receptor alpha joining 29	chr14	+	Multiple_Complex	54190946	54191005
TC1500000549.mm.1	8.55	7.89	0.21	0.09	1.58	8.29e-05	NM_001164036; NM_001164037; NM_001164038; NM_001164039; NM_001164040; NM_008529; ENSMUST00000051698; ENSMUST00000169343; BC002116; BC003926; BC005684; BC019113; BC040691; BC053523; BC080711; NM_001164036.1; NM_001164037.1; NM_001164038.1; NM_001164039.1; NM_001164040.1; NM_008529.3; uc007wgh.2; uc007wgi.2; uc011zug.1; uc011zuh.1; uc011zui.1; uc011zuj.1	Ly6e	lymphocyte antigen 6 complex, locus E	chr15	+	Multiple_Complex	74955051	74959905
TC1700000836.mm.1	10.64	9.98	0.53	0.54	1.58	0.2468	NM_001285947; NM_001285948; NM_018887; ENSMUST00000170988; BC021418; BC037663; NM_018887.3; uc008cpn.1; uc012atu.1; uc012atv.1	Cyp39a1	cytochrome P450, family 39, subfamily a, polypeptide 1; cytochrome P450, family 39, subfamily a, polypeptide 1 (Cyp39a1), mRNA.	chr17	+	Coding	43667372	43751431
TC1700001181.mm.1	5.85	5.18	0.46	0.31	1.58	0.0106				chr17	+	NonCoding	78311006	78312051
TC1700001227.mm.1	7.08	6.43	0.9	1.5	1.58	0.756	ENSMUST00000168858	Gm11096	predicted gene 11096 [Source:MGI Symbol;Acc:MGI:3779332]	chr17	+	Coding	81441763	81441923
TC0100000290.mm.1	7.39	6.73	0.33	0.42	1.57	0.0623				chr1	+	NonCoding	39956758	39960277
TC0100003520.mm.1	5.61	4.96	0.24	0.22	1.57	0.0053	NM_001160215; NM_145141; NR_027666; ENSMUST00000046322; ENSMUST00000159149; ENSMUST00000159171; ENSMUST00000161050; ENSMUST00000162136; ENSMUST00000162887; BC064708; NM_001160215.1; NM_145141.2; NR_027666.1; OTTMUST00000074170; OTTMUST00000074171; OTTMUST00000077089; OTTMUST00000077090; OTTMUST00000077091; OTTMUST00000077092; uc007dmq.2; uc007dmr.2; uc011wvu.1	Fcrla	Fc receptor-like A	chr1	-	Multiple_Complex	170917576	170927583
TC0200002426.mm.1	9.9	9.25	0.77	0.45	1.57	0.0271	NM_008489; ENSMUST00000016168; ENSMUST00000109491; ENSMUST00000129811; ENSMUST00000146600; ENSMUST00000152541; BC004795; NM_008489.2; OTTMUST00000037860; OTTMUST00000037861; OTTMUST00000037862; OTTMUST00000037890; OTTMUST00000037891; uc008npy.1; uc008npz.1; uc008nqa.1	Lbp	lipopolysaccharide binding protein	chr2	+	Multiple_Complex	158306493	158332852
TC0300000935.mm.1	7.12	6.47	0.73	0.24	1.57	0.1199	NM_175666; ENSMUST00000177113; BC019122; NM_175666.2; OTTMUST00000110357; uc008qmp.1	Hist2h2bb	histone cluster 2, H2bb	chr3	+	Coding	96269700	96279001
TC0300001409.mm.1	7.72	7.06	0.53	0.15	1.57	0.0243	NM_007409; ENSMUST00000004232; ENSMUST00000159159; ENSMUST00000161799; ENSMUST00000162032; BC013477; BC054467; NM_007409.2; OTTMUST00000088306; OTTMUST00000088307; OTTMUST00000088308; OTTMUST00000088309; uc008rnf.1	Adh1	alcohol dehydrogenase 1 (class I)	chr3	+	Multiple_Complex	138260991	138290698
TC0400001655.mm.1	11.54	10.88	0.23	0.26	1.57	0.0006	ENSMUST00000120561	Gm12991	predicted gene 12991 [Source:MGI Symbol;Acc:MGI:3651750]	chr4	+	Pseudogene	135377158	135377235
TC0500000496.mm.1	9.15	8.5	0.23	0.12	1.57	0.0007	XM_003084619.1	Gm7931	predicted pseudogene 7931	chr5	+	Multiple_Complex	46414344	46414616
TC0700002442.mm.1	7.66	7.02	0.15	0.28	1.57	0.0019	ENSMUST00000082755	Gm25815	predicted gene, 25815 [Source:MGI Symbol;Acc:MGI:5455592]	chr7	-	Small_RNA	16953395	16953501
TC0800001198.mm.1	7.45	6.8	0.21	0.32	1.57	0.0158	NM_197999; ENSMUST00000043183; BC027185; NM_197999.2; uc009nbj.2; uc009nbk.2	Ces2g	carboxylesterase 2G	chr8	+	Multiple_Complex	104961718	104969537
TC0900002885.mm.1	7.7	7.05	0.16	1	1.57	0.5522				chr9	-	NonCoding	96666181	96666206
TC0X00001705.mm.1	5.41	4.76	0.63	0.28	1.57	0.2362				chrX	+	NonCoding	169058649	169060656
TC0Y00000562.mm.1	5.07	4.42	0.42	0.1	1.57	0.0011	NM_001166384; NM_001270513; NM_001270516; NM_011253; XM_003688989.1; uc029xow.1; uc029xox.1	Rbmy; Gm21677; Gm21708	RNA binding motif protein, Y chromosome; predicted gene, 21677; predicted gene, 21708	chrY	-	Coding	3399184	3410167
TC1000000438.mm.1	9.81	9.16	0.34	0.52	1.57	0.0102				chr10	+	NonCoding	47452985	47455800
TC1100003449.mm.1	6.49	5.83	0.41	0.25	1.57	0.0112				chr11	-	NonCoding	86581201	86581694
TC1200000952.mm.1	5.11	4.45	0.35	0.3	1.57	0.0507				chr12	+	NonCoding	95724956	95726255
TC1300002265.mm.1	10.02	9.37	0.36	0.24	1.57	0.0046	uc029sca.1	A130040M12Rik	RIKEN cDNA A130040M12 gene (A130040M12Rik), non-coding RNA.	chr13	-	NonCoding	68233965	68450077
TC1400000338.mm.1	10.01	9.36	0.5	0.5	1.57	0.0204				chr14	+	NonCoding	32115643	32117499
TC1400001268.mm.1	7.52	6.87	0.51	0.74	1.57	0.3111				chr14	+	NonCoding	117733480	117734873
TC1400002584.mm.1	5.65	5	0.51	0.39	1.57	0.1595	ENSMUST00000158924	Gm25831	predicted gene, 25831 [Source:MGI Symbol;Acc:MGI:5455608]	chr14	-	Small_RNA	97967829	97967991
TC1700001495.mm.1	7.7	7.05	0.16	1	1.57	0.5522				chr17	-	NonCoding	15304988	15305013
TC1700001905.mm.1	7.77	7.12	0.37	0.2	1.57	0.0026	NM_010378; ENSMUST00000040655; ENSMUST00000165139; ENSMUST00000173944; ENSMUST00000174751; BC019721; BC029620; BC031711; BC043925; NM_010378.2; OTTMUST00000095576; OTTMUST00000095577; OTTMUST00000095578; OTTMUST00000095579; uc008ccd.1; uc008cce.1	H2-Aa	histocompatibility 2, class II antigen A, alpha	chr17	-	Multiple_Complex	34282744	34287827
TC1800000057.mm.1	7.7	7.05	0.16	1	1.57	0.5522				chr18	+	NonCoding	8181972	8181997
TC1900000247.mm.1	6.87	6.22	0.21	0.17	1.57	0.0009	NM_026640; ENSMUST00000025595; ENSMUST00000139270; ENSMUST00000144662; ENSMUST00000151307; BC038020; NM_026640.2; OTTMUST00000082441; OTTMUST00000082442; OTTMUST00000082453; uc008guf.1; uc012bja.1	Fam111a	family with sequence similarity 111, member A	chr19	+	Multiple_Complex	12545740	12589768
TC0100001533.mm.1	7.64	7	0.14	0.15	1.56	0.0002	NM_001164528; ENSMUST00000111416; NM_001164528.1; OTTMUST00000051617; uc011wvd.1; uc011wve.1; uc011wvf.1; uc011wvg.1; uc011wvh.1; uc011wvi.1; uc011wvj.1	Ildr2	immunoglobulin-like domain containing receptor 2	chr1	+	Multiple_Complex	166254139	166316832
TC0100003194.mm.1	6.78	6.13	0.91	0.35	1.56	0.0571				chr1	-	NonCoding	140113670	140116518
TC0200003100.mm.1	10.69	10.05	0.57	0.57	1.56	0.0435				chr2	-	NonCoding	23012823	23014153
TC0200004239.mm.1	7.15	6.5	0.16	0.83	1.56	0.4742	ENSMUST00000158981	Gm22501	predicted gene, 22501 [Source:MGI Symbol;Acc:MGI:5452278]	chr2	-	Small_RNA	104228112	104228238
TC0400002394.mm.1	7.59	6.95	0.34	0.34	1.56	0.0081				chr4	-	NonCoding	34855499	34856851
TC0600000898.mm.1	9.6	8.96	0.53	0.15	1.56	0.0067	ENSMUST00000083278	Gm26264	predicted gene, 26264 [Source:MGI Symbol;Acc:MGI:5456041]	chr6	+	Small_RNA	81638311	81638469
TC0600001530.mm.1	10.05	9.4	0.63	0.42	1.56	0.0468	NM_053109; ENSMUST00000032260; BC106776; NM_053109.3; OTTMUST00000072287; uc009efe.2	Clec2d	C-type lectin domain family 2, member d	chr6	+	Coding	129180615	129186535
TC0600001665.mm.1	7.3	6.66	0.08	0.28	1.56	0.0018				chr6	+	NonCoding	141300915	141302419
TC0600003079.mm.1	6.23	5.59	0.31	0.18	1.56	0.001	NM_009779; ENSMUST00000042081; BC003728; NM_009779.2; OTTMUST00000087717; uc009dps.1	C3ar1	complement component 3a receptor 1	chr6	-	Coding	122847138	122856161
TC0700001452.mm.1	7.86	7.22	0.46	0.33	1.56	0.0976				chr7	+	NonCoding	102299533	102301094
TC0700004310.mm.1	6.21	5.57	0.23	0.15	1.56	0.0015	NM_145588; ENSMUST00000032915; BC003427; NM_145588.1; uc009jud.1	Kif22	kinesin family member 22	chr7	-	Coding	127027731	127042420
TC0700004515.mm.1	9.26	8.62	0.45	0.17	1.56	0.0203	NM_025378; ENSMUST00000026565; BC010291; NM_025378.2; OTTMUST00000097290; uc009kjc.1	Ifitm3	interferon induced transmembrane protein 3	chr7	-	Coding	141009586	141010770
TC0800001865.mm.1	14.01	13.37	0.22	0.34	1.56	0.0098	OTTMUST00000067160	Rpl30-ps2	ribosomal protein L30, pseudogene 2	chr8	-	Pseudogene	22230902	22231192
TC1000002153.mm.1	7.25	6.6	0.21	0.5	1.56	0.0173				chr10	-	NonCoding	51970634	51971488
TC1100000098.mm.1	13.27	12.63	0.13	0.18	1.56	0.0004	ENSMUST00000117715	Gm11971	predicted gene 11971 [Source:MGI Symbol;Acc:MGI:3650054]	chr11	+	Pseudogene	6453151	6453438
TC1100001052.mm.1	6.67	6.03	0.45	0.33	1.56	0.0455	NR_028562; NR_028562.1; uc011xzc.1	Snord91a	small nucleolar RNA, C/D box 91A	chr11	+	Small_RNA	74905424	74905516
TC1300001172.mm.1	5.95	5.3	0.34	0.46	1.56	0.0862				chr13	+	NonCoding	104287342	104287696
TC1500000037.mm.1	7.58	6.94	0.31	0.17	1.56	0.0134	NM_001278269; NM_011815; ENSMUST00000090461; ENSMUST00000159604; ENSMUST00000159714; ENSMUST00000160612; ENSMUST00000161947; ENSMUST00000162154; ENSMUST00000162430; ENSMUST00000163073; BC141352; NM_011815.4; OTTMUST00000088668; OTTMUST00000088669; OTTMUST00000088670; OTTMUST00000088671; OTTMUST00000088672; OTTMUST00000088673; OTTMUST00000088674; OTTMUST00000088675; uc007vdi.1; uc007vdj.1; uc007vd…	Fyb	FYN binding protein; FYN binding protein (Fyb), mRNA.	chr15	+	Multiple_Complex	6579847	6665608
TC1500000100.mm.1	6.45	5.81	0.16	0.35	1.56	0.0139				chr15	+	NonCoding	12120033	12121429
TC1700000690.mm.1	8.8	8.15	0.27	0.44	1.56	0.0067				chr17	+	NonCoding	35480139	35480728
TC1700000933.mm.1	7.64	7	0.52	0.49	1.56	0.1023	NM_021407; ENSMUST00000048065; BC127035; BC127036; NM_021407.2; uc008cwy.1	Trem3	triggering receptor expressed on myeloid cells 3	chr17	+	Coding	48247729	48258847
TC1900000223.mm.1	5.96	5.32	0.22	0.29	1.56	0.016				chr19	+	NonCoding	11486109	11487065
TC0100002436.mm.1	6.86	6.23	0.26	0.38	1.55	0.1054				chr1	-	NonCoding	62698873	62700499
TC0100003223.mm.1	4.88	4.24	0.22	0.16	1.55	0.0048	ENSMUST00000157957	Gm22966	predicted gene, 22966 [Source:MGI Symbol;Acc:MGI:5452743]	chr1	-	Small_RNA	148326980	148327108
TC0100003247.mm.1	7.15	6.52	0.5	0.1	1.55	0.0467				chr1	-	NonCoding	151240598	151242143
TC0100003248.mm.1	5.2	4.56	0.15	0.21	1.55	0.0011				chr1	-	NonCoding	151249136	151252047
TC0200001228.mm.1	6.08	5.45	0.16	0.2	1.55	0.0012	NM_016914; ENSMUST00000028466; ENSMUST00000135939; BC104388; NM_016914.2; OTTMUST00000032518; OTTMUST00000032519; uc008kjq.1; uc012byo.1	Prg3	proteoglycan 3	chr2	+	Multiple_Complex	84988215	84993886
TC0200002302.mm.1	7.04	6.4	0.29	0.19	1.55	0.003	NR_049195	Mir5622	microRNA 5622	chr2	+	Precursor_microRNA	152865067	152865126
TC0200004403.mm.1	4.65	4.02	0.44	0.15	1.55	0.012				chr2	-	NonCoding	117909546	117913541
TC0200004642.mm.1	8.87	8.24	0.23	0.36	1.55	0.0122				chr2	-	NonCoding	130899598	130901009
TC0300001249.mm.1	7.63	7	0.41	0.48	1.55	0.0632	NM_153422; ENSMUST00000066728; BC119137; BC120486; NM_153422.2; uc008ret.2; uc008reu.1	Pde5a	phosphodiesterase 5A, cGMP-specific	chr3	+	Coding	122729158	122859374
TC0300001563.mm.1	5.23	4.6	0.53	0.24	1.55	0.0311				chr3	+	NonCoding	156646320	156648889
TC0400000152.mm.1	7.11	6.48	0.33	0.62	1.55	0.0081				chr4	+	NonCoding	18081553	18085010
TC0400000232.mm.1	5.79	5.16	0.42	0.23	1.55	0.0521	ENSMUST00000119094	Gm11913	predicted gene 11913 [Source:MGI Symbol;Acc:MGI:3650146]	chr4	+	Multiple_Complex	28612326	28612742
TC0400002814.mm.1	5.11	4.47	0.9	0.14	1.55	0.0808				chr4	-	NonCoding	63981906	63982583
TC0400003756.mm.1	10.38	9.75	0.25	0.27	1.55	0.0139	NM_013885; ENSMUST00000037099; ENSMUST00000143370; BC046384; BC052890; NM_013885.2; OTTMUST00000022374; OTTMUST00000022375; uc008vgd.1	Clic4	chloride intracellular channel 4 (mitochondrial)	chr4	-	Multiple_Complex	135213969	135272814
TC0600001911.mm.1	11.44	10.8	0.39	0.42	1.55	0.0095	XR_104972.1	Gm20186	PREDICTED: predicted gene, 20186 (Gm20186), miscRNA.	chr6	-	NonCoding	18842932	18848498
TC0700004104.mm.1	6.37	5.73	0.28	0.23	1.55	0.0349	NM_053247; ENSMUST00000033050; BC038653; BC038892; NM_053247.4; uc009jfr.1	Lyve1	lymphatic vessel endothelial hyaluronan receptor 1	chr7	-	Coding	110850607	110863059
TC0700004572.mm.1	11.77	11.13	0.26	0.44	1.55	0.0225	NR_030251; NR_030251.1; uc012fxq.1	Mir483	microRNA 483	chr7	-	Precursor_microRNA	142654924	142654996
TC0800002100.mm.1	6.03	5.4	0.17	0.26	1.55	0.0044	ENSMUST00000104257	Gm23128	predicted gene, 23128 [Source:MGI Symbol;Acc:MGI:5452905]	chr8	-	Small_RNA	38982904	38983035
TC0900002387.mm.1	6.75	6.12	0.71	0.3	1.55	0.138	NM_001195431; NM_012043; ENSMUST00000041477; ENSMUST00000168864; BC006602; NM_001195431.1; NM_012043.4; uc009pwk.2; uc012gue.1	Islr	immunoglobulin superfamily containing leucine-rich repeat	chr9	-	Coding	58156264	58159221
TC1100000082.mm.1	5.28	4.64	0.66	0.26	1.55	0.0963				chr11	+	NonCoding	5876131	5877396
TC1100000284.mm.1	11.46	10.83	0.44	0.4	1.55	0.0587	NM_146015; ENSMUST00000020759; ENSMUST00000124103; ENSMUST00000139713; BC031184; NM_146015.2; OTTMUST00000011842; OTTMUST00000011843; OTTMUST00000011844; uc007ign.2	Efemp1	epidermal growth factor-containing fibulin-like extracellular matrix protein 1	chr11	+	Multiple_Complex	28853204	28926743
[truncated: 65,335 more rows]

## Sheet: MJP
ID	MJP 9n Avg (log2)	nonloading Avg (log2)	9n Standard Deviation	nonloading Standard Deviation	Fold Change	P-val	Public Gene IDs	Gene Symbol	Description	Chromosome	Strand	Group	Start	Stop
[truncated: 65,960 more rows]

[truncated: 9 more sheets: oxaliplatin, CMP, CFA, Cancer Splice, PSL Splice, MJP Splice, Oxaliplatin Splice, CMP Splice, CFA splice]
